# Supplementary material for: A regionally coherent ecological fingerprint of climate change, evidenced from natural history collections
Source: Ecol Evol. 2022 Nov 1;12(11):e9471. doi: 10.1002/ece3.9471 (PMC9627063; doi:10.1002/ece3.9471)
Supplement: Supplementary file 2 — Table S1 [file ECE3-12-e9471-s002.csv]

Species	Kingdom	Phylum	N	Duration	Slope on year	SE of slope on year	Slope on teperature	SE of slope on temperature
Acanthis flammea	Animalia	Chordata	9	99	-0.0160540806250603	0.0013567308446974	-0.314082460667734	0.119896136416438
Accipiter gentilis	Animalia	Chordata	18	56	0.00176345520165606	0.00643507439805142	-0.00903457085844409	0.0917973513648982
Accipiter nisus	Animalia	Chordata	17	114	-0.00212714483518596	0.00371727910142926	-0.112035735867646	0.0847619824075434
Achillea ptarmica	Plantae	Tracheophyta	30	49	-0.0184517540851196	0.00913777404571971	-0.306676843457033	0.112107628674433
Achnatherum calamagrostis	Plantae	Tracheophyta	78	118	0.00592769440431608	0.00277577631667746	-0.00036360908325931	0.0806554398212231
Aconitum nasutum	Plantae	Tracheophyta	15	91	0.00397470676691757	0.00486915743656193	0.0709535044830208	0.136511035953387
Actaea spicata	Plantae	Tracheophyta	39	61	0.00136535856308593	0.00526862896411581	-0.13172302892435	0.101071941254741
Aegolius funereus	Animalia	Chordata	9	105	-0.000434656553672019	0.00545207389624984	-0.0861462420932152	0.177230219321641
Agrostis canina	Plantae	Tracheophyta	23	54	0.0122541678695304	0.00881151164321141	0.110901859338236	0.19496031014491
Agrostis capillaris	Plantae	Tracheophyta	35	54	-0.0175901841548121	0.00845977332906792	-0.39626641398381	0.12572441111241
Agrostis mertensii	Plantae	Tracheophyta	29	63	0.00241591120626235	0.00876059135803201	-0.0773335280327739	0.191329066465748
Agrostis stolonifera	Plantae	Tracheophyta	25	54	0.000932523016601828	0.00791802843256946	-0.151947140503802	0.137554756575533
Agrypnia obsoleta	Animalia	Arthropoda	19	70	-0.00114993257823436	0.00442201424276596	-0.0140861233105553	0.0897725748221131
Alchemilla alpina	Plantae	Tracheophyta	32	57	-0.0306793914171237	0.00810636843600497	-0.477513039982104	0.146793960445597
Alchemilla filicaulis	Plantae	Tracheophyta	4	63	0.0240170090494749	0.00995619605054426	0.100083316011125	1.18942548181807
Alchemilla glabra	Plantae	Tracheophyta	26	74	0.00123312675487269	0.00496137636059734	-0.0853095166840315	0.114762545333489
Alchemilla glomerulans	Plantae	Tracheophyta	17	59	0.00340316835547071	0.0166042348915716	0.0369265402758677	0.364119329275946
Alchemilla monticola	Plantae	Tracheophyta	23	73	0.00842584362369526	0.00330014151969075	0.171276981923341	0.0861002475779119
Alchemilla murbeckiana	Plantae	Tracheophyta	9	75	-0.000540413520316371	0.00346557718894501	0.0285629027384469	0.0626993297321264
Alchemilla norvegica	Plantae	Tracheophyta	8	70	0.0137303171863199	0.0102406981718542	-0.0321054619548718	0.303419303171119
Alchemilla subcrenata	Plantae	Tracheophyta	8	63	0.00659360602954461	0.00472974801321255	0.110802127736204	0.148876656198061
Alchemilla wichurae	Plantae	Tracheophyta	21	60	-0.00940930148410962	0.00959670332120287	0.0365969528380747	0.176036682861917
Alisma plantago-aquatica	Plantae	Tracheophyta	4	67	0.00202462235244894	0.00730414623871688	0.0319530079835058	0.158593483600589
Alle alle	Animalia	Chordata	4	51	-0.00528594267965513	0.0120631272446011	-0.512358454394394	0.494128278896135
Allium oleraceum	Plantae	Tracheophyta	20	67	0.00654106924035395	0.0051886651825377	0.0558019601668461	0.106964164044892
Alnus glutinosa	Plantae	Tracheophyta	4	51	-0.000587612451960053	0.0120059680983821	1.86002053412277	0.8503651587152
Alopecurus geniculatus	Plantae	Tracheophyta	28	53	-0.00972608171651978	0.00679679397045478	-0.332481125097887	0.11468110162413
Ampullaceana balthica	Animalia	Mollusca	19	49	0.0114378830859489	0.00946871126029268	0.199827530939944	0.116663826445819
Anabolia brevipennis	Animalia	Arthropoda	2	53	0.000211486792452832	NA	0.00585570166380718	NA
Anas platyrhynchos	Animalia	Chordata	2	83	-0.0242125903614459	NA	-1.4819342896106	NA
Andromeda polifolia	Plantae	Tracheophyta	28	104	-0.0123815186862727	0.00652947739139581	-0.241382945626736	0.139448205976679
Anemone nemorosa	Plantae	Tracheophyta	34	67	0.000614839154496765	0.00699604149239027	-0.203385751505033	0.122257944190516
Antennaria alpina	Plantae	Tracheophyta	16	56	-0.0133809967996093	0.0104247668135201	-0.225541210223163	0.230573807467539
Antennaria dioica	Plantae	Tracheophyta	42	77	-0.0117758820672097	0.00555362561023139	-0.301377291429106	0.126323522012832
Anthelia juratzkana	Plantae	Marchantiophyta	3	68	0.0159849716956335	0.0038103450930083	0.276417976701162	0.162301403825284
Anthoxanthum nipponicum	Plantae	Tracheophyta	5	53	-0.00203933058699263	0.0249996122511204	0.211032204245403	0.598070975702925
Anthoxanthum nitens	Plantae	Tracheophyta	83	120	0.00290303322670399	0.00290586041402003	-0.0569445043037865	0.0779428163103689
Anthoxanthum odoratum	Plantae	Tracheophyta	31	104	-0.0169983044840802	0.00650409078173129	-0.361503554506198	0.120590495608865
Anthyllis vulneraria	Plantae	Tracheophyta	29	69	0.00654512280723505	0.00565009661268361	-0.0870641861952972	0.111574055604325
Antitrichia curtipendula	Plantae	Bryophyta	9	57	0.0161010136771638	0.00656517832439212	0.201240586963652	0.271751681220044
Apatania stigmatella	Animalia	Arthropoda	21	64	-0.00845043573378445	0.00988124384739878	0.149802775713294	0.143566299247294
Apatania wallengreni	Animalia	Arthropoda	11	55	0.000754406273665597	0.000354437142451722	0.0113464441881876	0.0116536439895245
Apocatops nigrita	Animalia	Arthropoda	4	62	-0.0118667909391222	0.0150891308525825	2.56570219225228	0.406229384554357
Aquila chrysaetos	Animalia	Chordata	16	57	-0.0229054776855052	0.0146283063249861	-0.386147313038632	0.213155416993632
Arabidopsis arenosa	Plantae	Tracheophyta	8	54	0.00416371467717046	0.00895562318766664	0.00370608303177317	0.220302001712829
Arabidopsis suecica	Plantae	Tracheophyta	7	60	0.00830810904370427	0.00629733895182795	0.182966008464518	0.154058292134733
Arabidopsis thaliana	Plantae	Tracheophyta	20	84	-0.0025918975532837	0.00356148894223317	-0.0931631910946921	0.0769172620134855
Arabis alpina	Plantae	Tracheophyta	24	65	-0.0179351228891969	0.0119037079486942	-0.275352802236803	0.231263150806765
Arabis hirsuta	Plantae	Tracheophyta	27	65	0.0027759656538148	0.00563664005412945	-0.0691049583333933	0.123960518336646
Arctostaphylos alpinus	Plantae	Tracheophyta	75	119	0.00530900582576382	0.00317925251043897	-0.0250000519955296	0.0896452873638981
Ardea cinerea	Animalia	Chordata	4	59	-0.0124475259377493	0.00248730839660446	-0.267379766692912	0.243243558941023
Arenaria interpres	Animalia	Chordata	2	82	-0.00328487804878013	NA	-0.191124213371606	NA
Arenaria serpyllifolia	Plantae	Tracheophyta	14	61	0.0174299566621745	0.00776256366808655	0.249507843776308	0.189567123314717
Armiger crista	Animalia	Mollusca	8	90	-0.00755578574448339	0.000915152797087375	-0.149650230289825	0.0599610270614363
Arrhenatherum elatius	Plantae	Tracheophyta	17	59	0.0174799406377126	0.00858766420832739	0.121078140058746	0.190494927102197
Artemisia norvegica	Plantae	Tracheophyta	10	59	-0.00132054787520184	0.00155904268327907	-0.00999355173694622	0.0336648525225215
Artemisia vulgaris	Plantae	Tracheophyta	16	70	-0.000690926346006792	0.00503838771682507	-0.176329997349877	0.0992879712857018
Asplenium septentrionale	Plantae	Tracheophyta	10	52	-0.00395644654534061	0.00450454532610499	-0.133796981245146	0.0604623095422393
Asplenium trichomanes	Plantae	Tracheophyta	23	84	-0.00698527733875539	0.0063298020767681	-0.364198007168635	0.12793753114349
Asplenium viride	Plantae	Tracheophyta	35	78	-0.00122857244563299	0.00491942668893111	-0.145360134061536	0.103078055934962
Astragalus alpinus	Plantae	Tracheophyta	32	66	-0.00408412742969164	0.00798322493140812	-0.10267157292786	0.168505526110566
Astragalus frigidus	Plantae	Tracheophyta	14	54	-0.00738812029372515	0.00206479585807843	-0.0944531389800414	0.0378764484145254
Astragalus norvegicus	Plantae	Tracheophyta	18	59	0.00197462986717827	0.00923684012864069	-0.0949237462086287	0.152675607467441
Atheta laevicauda	Animalia	Arthropoda	5	69	-0.0331206036355319	0.0012293630098705	-0.766026502613887	0.464623501903233
Atheta lativentris	Animalia	Arthropoda	2	61	-0.00451639344262263	NA	1.10463007159898	NA
Athripsodes aterrimus	Animalia	Arthropoda	11	70	-0.00326728606884519	0.00222426283137906	-0.00318388525540156	0.0608633665710758
Athripsodes cinereus	Animalia	Arthropoda	7	69	0.00170935590938942	0.00510005586931244	0.107978058765862	0.109263328754233
Athyrium filix-femina	Plantae	Tracheophyta	34	67	-0.00518019768969663	0.0066125779594126	-0.317419564008176	0.124289022190943
Atocion rupestre	Plantae	Tracheophyta	17	55	-0.0252225789959094	0.00630954497191036	-0.259434563340822	0.169835448046769
Atriplex glabriuscula	Plantae	Tracheophyta	4	54	0.0113127858446949	0.0177547655283004	-0.611640550107093	0.70014246275224
Atriplex prostrata	Plantae	Tracheophyta	10	49	-0.00998198392282961	0.0159744879933057	-0.302058404666982	0.244223923822049
Aulacomnium palustre	Plantae	Bryophyta	3	73	0.0206673213328602	0.00946072770481742	-0.850599466886535	2.40470852729446
Aulacomnium turgidum	Plantae	Bryophyta	3	107	0.00198208712878602	0.00579661367455639	0.00107056358788283	0.178783950751982
Avenella flexuosa	Plantae	Tracheophyta	34	54	-0.0307500219605157	0.00875459158702055	-0.402738072616035	0.154195793366748
Avenula pubescens	Plantae	Tracheophyta	31	69	0.00969895368927557	0.00614448757193594	-0.116668498353071	0.145652256882548
Baetis rhodani	Animalia	Arthropoda	47	49	-0.0083799326147052	0.00622323263092049	0.00289842438741764	0.0862768181606229
Balanus balanus	Animalia	Arthropoda	10	71	0.000293505784584661	0.00538556192011603	-0.198336638643672	0.198061911434701
Balanus crenatus	Animalia	Arthropoda	7	51	-0.00890594610427637	0.00346553403459513	-0.0425356625026605	0.118571201921407
Barbarea stricta	Plantae	Tracheophyta	24	56	0.00968315373138037	0.00668698221240834	0.121251969895536	0.120736462378683
Barbarea vulgaris	Plantae	Tracheophyta	14	54	0.0134006652241017	0.00748598953978389	-0.119341663913941	0.179092360013739
Barbilophozia barbata	Plantae	Marchantiophyta	3	65	0.00339730099607068	0.00599905457801496	-0.20660408637096	0.358777100374827
Barbilophozia sudetica	Plantae	Marchantiophyta	2	62	0.0414580645161292	NA	2.6918228921934	NA
Bartramia pomiformis	Plantae	Bryophyta	3	72	0.0167777751800435	0.00395976156301834	1.16217565274274	0.195366174607864
Bartsia alpina	Plantae	Tracheophyta	38	112	-0.0190824830332423	0.00540881919135645	-0.260633794037573	0.130522309136789
Bathyomphalus contortus	Animalia	Mollusca	16	91	-0.0049150577130893	0.00271842086011008	-0.0114019614744056	0.083900583048301
Betula nana	Plantae	Tracheophyta	33	105	-0.0112128480262595	0.00640089186068734	-0.317115257138894	0.136253281804066
Betula pubescens	Plantae	Tracheophyta	35	104	-0.0052883649184313	0.00581808786956108	-0.27893352433596	0.110705326448252
Blepharostoma trichophyllum	Plantae	Marchantiophyta	27	112	0.0227700959872303	0.0049010968584985	0.461023365886891	0.154083844720381
Blysmus rufus	Plantae	Tracheophyta	59	102	-0.000306783919730803	0.00279554261230206	-0.135249863901804	0.0764115361288693
Bolyphantes alticeps	Animalia	Arthropoda	2	56	-0.000577678571428389	NA	-0.0378729193766637	NA
Bombus pascuorum	Animalia	Arthropoda	3	63	-0.0165870027116607	0.00297871407650289	-0.195810338096387	0.275240760273925
Bombus pratorum	Animalia	Arthropoda	2	63	-0.0221371428571425	NA	-0.466189252905931	NA
Botrychium lunaria	Plantae	Tracheophyta	41	69	0.00279874815166825	0.00518525693945765	-0.210162129431961	0.107182393370357
Botryobasidium vagum	Fungi	Basidiomycota	7	61	0.0011390532823822	0.0147422444396753	-0.101945864278037	0.467593206976061
Brachythecium glareosum	Plantae	Bryophyta	5	108	0.0102760513741895	0.00902707783035098	0.397059821682076	0.240567272446676
Brachythecium rivulare	Plantae	Bryophyta	3	65	0.0062012064572096	0.00363351048789351	0.850358204617447	0.376036203934901
Brachythecium rutabulum	Plantae	Bryophyta	3	65	0.00369980726041938	0.00192987826957834	-0.702605073270628	1.57958127686821
Brachythecium salebrosum	Plantae	Bryophyta	8	95	0.00866097147031454	0.00575590297443304	0.159719224948313	0.251309860539982
Bryum pallens	Plantae	Bryophyta	9	109	0.011712528461591	0.0060823399301843	0.298518476004027	0.172236235185108
Bryum pseudotriquetrum	Plantae	Bryophyta	11	106	0.011507827407666	0.00630680907361096	0.244263732728877	0.201935578402188
Buccinum undatum	Animalia	Mollusca	25	64	0.000140594209657435	0.00306016191868843	0.0471476633773086	0.0755536742480216
Caenis horaria	Animalia	Arthropoda	20	58	-0.00140581867500963	0.0044857612659058	-0.054061988586773	0.0728824173113832
Calamagrostis purpurea	Plantae	Tracheophyta	42	69	-0.00930172803717565	0.00617865009845167	-0.250316685878117	0.122856535155482
Calamagrostis stricta	Plantae	Tracheophyta	17	60	0.00593409529789817	0.0154579496816051	-0.298300857573359	0.225465370521868
Callicorixa wollastoni	Animalia	Arthropoda	13	50	0.0134003582124902	0.0153170414109739	0.303704291129799	0.2036652615386
Calliergonella lindbergii	Plantae	Bryophyta	3	69	0.00512393642342234	0.00692023143679213	0.204249414348084	0.184819639218631
Callitriche brutia	Plantae	Tracheophyta	49	99	-0.00197358382946633	0.00442265455100182	0.0936736821018729	0.116959710586469
Callitriche palustris	Plantae	Tracheophyta	9	55	-0.00360159709701072	0.0145403034093791	-0.105597469161214	0.209606090139805
Campanula latifolia	Plantae	Tracheophyta	24	52	-0.00385555610744875	0.00871489345220399	-0.108004318149574	0.151481460801047
Campanula rotundifolia	Plantae	Tracheophyta	34	49	-0.0361184441529754	0.00830523268780508	-0.498930155953848	0.124898034093055
Campylium protensum	Plantae	Bryophyta	8	113	0.013687813806274	0.0033553670212007	0.334144814264795	0.120531709268681
Campylium stellatum	Plantae	Bryophyta	17	99	0.0141901924681593	0.00784765545741584	0.467083935036911	0.250904782402055
Cardamine amara	Plantae	Tracheophyta	26	55	-0.0024825469195666	0.00527240315796615	0.0750965074777358	0.125537894524383
Cardamine bellidifolia	Plantae	Tracheophyta	8	61	-0.00821482163280561	0.0196252214112513	0.0862289968181238	0.431559010073915
Cardamine flexuosa	Plantae	Tracheophyta	23	76	-0.00349602872129985	0.00390218587863236	-0.141745558198549	0.077405899130435
Cardamine pratensis	Plantae	Tracheophyta	27	50	0.00656540158614616	0.00878123182543666	-0.219941178837533	0.124717546395521
Carex acuta	Plantae	Tracheophyta	7	70	0.00257300765173056	0.00762404899389085	-0.0239265956071294	0.146020668948208
Carex adelostoma	Plantae	Tracheophyta	39	58	0.00962706587439647	0.0076522322824198	0.0817374282516163	0.15103268975188
Carex appropinquata	Plantae	Tracheophyta	7	53	0.0163802326907523	0.0176844238028841	-0.161442850170114	0.505317447385687
Carex atrata	Plantae	Tracheophyta	42	65	-0.00154183551228911	0.00741686402019118	-0.341435973288048	0.147710030366055
Carex atrofusca	Plantae	Tracheophyta	33	63	-0.0066618676801068	0.0102757492026862	-0.121542415619031	0.184593033263335
Carex bigelowii	Plantae	Tracheophyta	44	119	-0.00461619381147243	0.00624469644438479	-0.259248589970698	0.14160012583394
Carex brunnescens	Plantae	Tracheophyta	35	69	0.00538386947075931	0.00784132857393009	-0.153817284518466	0.175509762780259
Carex buxbaumii	Plantae	Tracheophyta	34	62	0.0125288321116359	0.00606983819235531	-0.0715246632673396	0.117970336338019
Carex canescens	Plantae	Tracheophyta	41	65	0.0028319054398739	0.00530962488905226	-0.105678161501194	0.119758701148085
Carex capillaris	Plantae	Tracheophyta	46	78	-0.000856236028353664	0.00463657971254403	-0.0573411495483079	0.100702158056095
Carex chordorrhiza	Plantae	Tracheophyta	27	57	0.00271964905452577	0.00936449143979741	-0.00794875030188122	0.163019336794267
Carex dacica	Plantae	Tracheophyta	41	120	0.0036589876042224	0.00360688607340858	0.169506846288775	0.114009700315156
Carex demissa	Plantae	Tracheophyta	44	84	0.0023532639183446	0.00428918036780926	-0.154550890872378	0.0913748939090155
Carex digitata	Plantae	Tracheophyta	40	64	-0.00040664547211254	0.0047998919949555	-0.111075296855089	0.100099908026999
Carex dioica	Plantae	Tracheophyta	47	101	0.0059555210148788	0.00431766248223158	-0.108126371191012	0.111565870929205
Carex echinata	Plantae	Tracheophyta	32	55	-0.016378665583644	0.00805303349154675	-0.0721614123812014	0.145449687444339
Carex flacca	Plantae	Tracheophyta	18	69	0.00931773632687601	0.00791302744029013	0.0553948895439161	0.175171700419365
Carex flava	Plantae	Tracheophyta	61	119	0.00126578562305878	0.00305108392673191	-0.134805612676162	0.0698368301772036
Carex fuliginosa	Plantae	Tracheophyta	8	59	-0.00395552789299278	0.00194656287115478	-0.0790898953250959	0.0417662305730724
Carex heleonastes	Plantae	Tracheophyta	3	63	-0.000105934283452246	0.00105849149292769	0.0631560091962182	0.0452181564116824
Carex hostiana	Plantae	Tracheophyta	36	85	0.00540037567063654	0.00481457891901093	0.0203290959659548	0.105370824905691
Carex lachenalii	Plantae	Tracheophyta	26	63	-0.0101982649808569	0.00850845997338513	-0.322168253360759	0.164947560562373
Carex lasiocarpa	Plantae	Tracheophyta	28	63	0.00443393669801378	0.00678859334806802	0.0539091856631076	0.133322685664256
Carex lepidocarpa	Plantae	Tracheophyta	25	85	-0.00542688715485328	0.00437841479768083	-0.193311226975531	0.0787442018889824
Carex leporina	Plantae	Tracheophyta	22	70	-0.00578199027106679	0.00737887748888559	-0.165240805594703	0.137900090257747
Carex limosa	Plantae	Tracheophyta	40	77	0.00892884514888135	0.00609611147393175	0.0141421443444952	0.132057223845549
Carex maritima	Plantae	Tracheophyta	14	65	0.0211110812135514	0.00777201814457848	0.213960523318719	0.23571458680586
Carex microglochin	Plantae	Tracheophyta	24	59	0.00895415624126643	0.00860465164828595	-0.0803014727186412	0.136694371867917
Carex myosuroides	Plantae	Tracheophyta	10	63	-0.00573677165605777	0.012731665670471	-0.42009927046005	0.267642356219042
Carex nigra	Plantae	Tracheophyta	62	106	0.00517751754371201	0.00362782393853219	-0.0659533368806093	0.0964335433273038
Carex norvegica	Plantae	Tracheophyta	38	71	0.00785019337470749	0.00762792652263194	-0.192199928424179	0.166323716953499
Carex oederi	Plantae	Tracheophyta	77	105	0.00428809398987322	0.00291510699425062	0.0634421375224819	0.0766435195496176
Carex ornithopoda	Plantae	Tracheophyta	30	64	-0.00983943933925836	0.00541570666108638	-0.226151496030674	0.103790818589411
Carex pallescens	Plantae	Tracheophyta	31	65	-0.00146615486050732	0.00609404397284245	-0.271478877567678	0.111328437804135
Carex panicea	Plantae	Tracheophyta	45	119	-0.00445169260668257	0.00393120828890006	-0.201549754458073	0.0974311384387741
Carex pauciflora	Plantae	Tracheophyta	28	51	-0.0274749376702085	0.0103191451228616	-0.109479765099538	0.174854924966855
Carex pilulifera	Plantae	Tracheophyta	35	68	0.000736228896071821	0.00388264984684417	-0.130707172614956	0.0851017884647406
Carex pulicaris	Plantae	Tracheophyta	37	66	0.0232938814962142	0.00458278567875354	0.00298212534784154	0.13573198088379
Carex rariflora	Plantae	Tracheophyta	25	63	0.00684184831466082	0.0102335204621965	0.135001778913342	0.195971742657779
Carex rostrata	Plantae	Tracheophyta	51	77	0.00226803687081895	0.0051142495597852	-0.0477950509077392	0.116773867685731
Carex rotundata	Plantae	Tracheophyta	16	55	0.0219707201229761	0.0168995753247886	-0.0916899316005619	0.267382617488429
Carex rufina	Plantae	Tracheophyta	8	63	0.0252699710320691	0.0176851237807798	-0.251253514064395	0.395195356814859
Carex rupestris	Plantae	Tracheophyta	33	74	-0.00490318520361045	0.00784319606381868	-0.290391779296119	0.144948957903038
Carex saxatilis	Plantae	Tracheophyta	37	82	-0.0058474153016711	0.00829846234902659	-0.141034972325473	0.20168479281677
Carex simpliciuscula	Plantae	Tracheophyta	29	63	0.0067971244286266	0.00632435209992649	-0.0893680594786731	0.12283231774224
Carex vaginata	Plantae	Tracheophyta	38	65	-0.00548026418058722	0.00776422707849312	-0.277365895755253	0.177277937632443
Carex vesicaria	Plantae	Tracheophyta	24	62	-0.000194243062053761	0.00559168805710965	-0.154815854622544	0.0976509199139261
Carum carvi	Plantae	Tracheophyta	23	55	-0.00990305211388096	0.00891471454095524	-0.355176221201311	0.100826110127528
Catoscopium nigritum	Plantae	Bryophyta	3	61	0.0160029922043358	0.00790786071778982	0.644211526975487	0.310519154878889
Centaurea cyanus	Plantae	Tracheophyta	33	96	0.00204135749168613	0.00176600284178526	-0.0703690359055838	0.047663774110606
Centroptilum luteolum	Animalia	Arthropoda	32	57	-0.0107333506080126	0.00621215935763798	-0.0305879281073976	0.0897096402819
Cephalozia bicuspidata	Plantae	Marchantiophyta	13	106	0.0128536339755261	0.0029048055304906	0.383876966434542	0.106144175835695
Cepphus grylle	Animalia	Chordata	6	55	-0.0324652763975163	0.00747071796337733	-0.803638730306751	0.487017891297618
Cerastium alpinum	Plantae	Tracheophyta	47	80	-0.0131010008333047	0.00565841285523615	-0.392078868706158	0.135782352658707
Cerastium cerastoides	Plantae	Tracheophyta	24	60	-0.0288503369259284	0.0106636092257853	-0.207717180292261	0.261617558743586
Cerastium fontanum	Plantae	Tracheophyta	35	55	-0.00229879388353434	0.00867570168798753	-0.347073727878055	0.136863553798785
Cerastium glomeratum	Plantae	Tracheophyta	10	74	0.00939476353964144	0.0064037347380991	0.183793494411243	0.334481261699933
Cerastium holosteoides	Plantae	Tracheophyta	72	117	-0.000139943870128064	0.00240276261254406	-0.0479526005086951	0.07225029545075
Ceratopsyche newae	Animalia	Arthropoda	34	67	-0.00981336739042016	0.00482767562227431	-0.0404277714907787	0.0725782473830896
Chenopodium album	Plantae	Tracheophyta	16	74	0.00874966605839408	0.00547358455362787	-0.141513276607523	0.169189453081685
Cherleria biflora	Plantae	Tracheophyta	28	104	-0.00435951596979955	0.00716104326142522	-0.120269120239045	0.159466071796507
Chiloscyphus pallescens	Plantae	Marchantiophyta	3	72	0.0144159083749476	0.000716191119651629	0.318240943921185	0.242563439451083
Cicerbita alpina	Plantae	Tracheophyta	32	51	-0.0161252899507707	0.00624300421661108	-0.121898276178346	0.113901753902917
Circaea alpina	Plantae	Tracheophyta	24	64	0.00751358340980522	0.00735165322881775	-0.0598960978990311	0.146314276947146
Cirriphyllum piliferum	Plantae	Bryophyta	5	65	0.00647959231785446	0.00499910938089928	0.0904756650882284	0.241062446995495
Cirsium heterophyllum	Plantae	Tracheophyta	22	108	-0.00822220269647133	0.0063783738021251	-0.0866259677811871	0.122394397668638
Cladonia gracilis	Fungi	Ascomycota	6	66	0.0262859710878328	0.00507458295761201	-0.478462005318334	0.506285582065663
Clangula hyemalis	Animalia	Chordata	2	93	-0.0190538709677419	NA	-2.17462120819289	NA
Clinopodium acinos	Plantae	Tracheophyta	78	120	-0.00189052157901199	0.0013184416207539	-0.0448471066591462	0.0372540049254072
Clinopodium vulgare	Plantae	Tracheophyta	25	59	-0.00165506169866053	0.00499220486405704	-0.227635645625269	0.0907915511339824
Cloeon simile	Animalia	Arthropoda	8	57	0.0015021833099835	0.008680744423613	0.0543761058367749	0.139240588655243
Cochlearia officinalis	Plantae	Tracheophyta	11	53	-0.00823855806783629	0.0146783769960249	0.231001706107582	0.257380730423008
Coenagrion hastulatum	Animalia	Arthropoda	22	51	-0.0145429745926557	0.00856965696922118	-0.266467596155173	0.126083204947135
Colobanthus subulatus	Plantae	Tracheophyta	20	104	0.00182562719228674	0.00183375249461928	-0.047341565768305	0.0397066710834215
Comarum palustre	Plantae	Tracheophyta	29	104	-0.00898816593991714	0.00596852893469237	-0.106873405767796	0.115565936631806
Comastoma tenellum	Plantae	Tracheophyta	3	49	-0.0066004288956133	0.00131251063098165	-0.16942680232391	0.0618647039744332
Convallaria majalis	Plantae	Tracheophyta	37	71	-0.00567200538018026	0.00523040726401893	-0.117704037303012	0.0996454875929162
Corallorhiza trifida	Plantae	Tracheophyta	30	64	0.00448939663392669	0.00559729170274378	0.0307761083219983	0.118929606009908
Cornus suecica	Plantae	Tracheophyta	76	117	0.00413839495009521	0.00281568127772201	0.00952098981838895	0.0795277588330631
Corvus cornix	Animalia	Chordata	15	110	-0.0106951496897867	0.0041473341966863	-0.158903113962484	0.118684969356132
Corydalis intermedia	Plantae	Tracheophyta	2	66	-0.000740606060605665	NA	0.244588144726589	NA
Corylus avellana	Plantae	Tracheophyta	36	58	-0.00460039990141922	0.00559034000093469	-0.0758132705463405	0.116854601933959
Cotoneaster scandinavicus	Plantae	Tracheophyta	12	63	-0.0112135778501639	0.00557994935091372	-0.204862307178498	0.127325192856928
Cratoneuron filicinum	Plantae	Bryophyta	9	100	-0.00365526956218745	0.0075988724724094	-0.181029308653727	0.168557946882393
Ctenidium molluscum	Plantae	Bryophyta	11	61	0.00624994047055988	0.00568016065100687	0.216587867060105	0.0947230318562549
Cymatia bonsdorffii	Animalia	Arthropoda	14	50	0.000946467831899025	0.00972412734966647	0.150113871972549	0.178019584221008
Cyrnus flavidus	Animalia	Arthropoda	11	56	-0.00070245004351201	0.00457169377087723	-0.0805004508251785	0.0624875151678297
Cystopteris fragilis	Plantae	Tracheophyta	44	57	0.0106847816040206	0.005677668141374	-0.192261923159957	0.118346647632413
Cystopteris montana	Plantae	Tracheophyta	7	54	0.00258610077665046	0.00761493589654918	0.639770247790497	0.250448644478769
Dactylis glomerata	Plantae	Tracheophyta	28	70	0.00196444070478594	0.0063787682499899	-0.32844754709689	0.0932718315407387
Dactylorhiza incarnata	Plantae	Tracheophyta	61	82	0.000663932238465655	0.00335407408631537	-0.106573733288578	0.0742664784331431
Dactylorhiza maculata	Plantae	Tracheophyta	59	94	0.0123244522146702	0.0043087883229027	0.101404354829805	0.108076708499782
Danthonia decumbens	Plantae	Tracheophyta	15	59	0.0143489030098507	0.00834175579256961	0.149897355278019	0.171274186307219
Daphne mezereum	Plantae	Tracheophyta	26	66	-0.0140964073813591	0.00835375335295193	-0.371522623642683	0.191806780027379
Dendronotus frondosus	Animalia	Mollusca	4	64	0.00648746957616458	0.0101645055070786	-0.697412366238351	0.946961253244371
Deschampsia atropurpurea	Plantae	Tracheophyta	10	54	-0.0104861223567492	0.030705593514707	-0.982629341171852	0.573694747567094
Deschampsia cespitosa	Plantae	Tracheophyta	39	66	-0.00943645596536672	0.00822435781184865	-0.259551719776806	0.145989394193822
Diapensia lapponica	Plantae	Tracheophyta	25	50	-0.0261837614358953	0.00838836806261169	-0.389827705924983	0.170910682276581
Dichodontium pellucidum	Plantae	Bryophyta	5	98	0.00796052345393678	0.00753997786831989	0.244467525126008	0.284497509179109
Dicranella cerviculata	Plantae	Bryophyta	2	60	-0.0119805432888564	NA	-0.661093174071315	NA
Dicranum elongatum	Plantae	Bryophyta	6	74	0.00657967958736707	0.00748741573068889	-0.126671327259205	0.335010978278651
Dicranum fragilifolium	Plantae	Bryophyta	2	103	0.0146681568869914	NA	0.399186370315694	NA
Dicranum fuscescens	Plantae	Bryophyta	12	101	0.00872964546964085	0.0118186967719409	0.252422604453514	0.309130956428169
Dicranum majus	Plantae	Bryophyta	13	65	-0.00735914366628796	0.0129800412151222	-0.0311439622658721	0.274384068023501
Dicranum scoparium	Plantae	Bryophyta	20	91	0.00240774987140106	0.00822829507354176	0.452836304306971	0.237930315786319
Dicranum undulatum	Plantae	Bryophyta	3	73	0.0221908866525886	0.00434926073845118	2.38415124945852	0.210139528968884
Digitalis purpurea	Plantae	Tracheophyta	5	52	0.00356093490838959	0.00579878968263063	0.137529512595992	0.163408648104882
Diphasiastrum complanatum	Plantae	Tracheophyta	4	66	-0.010650726158645	0.0219285060423458	-0.852018511178175	0.192524589042143
Diplophyllum albicans	Plantae	Marchantiophyta	12	101	0.00878834018102136	0.00551632494854843	0.345952936114426	0.152825152185148
Distichium capillaceum	Plantae	Bryophyta	14	104	0.00136597920410285	0.0077334507691365	0.180657965019943	0.167137349456867
Diura nanseni	Animalia	Arthropoda	47	49	-0.0150831106900346	0.00631667306848616	-0.110525627393991	0.0896362171295084
Doris pseudoargus	Animalia	Mollusca	8	70	-0.000262077431833726	0.00538746473948556	0.120942956182738	0.314038359496789
Doto coronata	Animalia	Mollusca	2	82	-0.0128456097560975	NA	-0.474685360205297	NA
Draba alpina	Plantae	Tracheophyta	12	61	-0.00329780029164063	0.00207962761515589	0.00271546186760498	0.0538224081915572
Draba incana	Plantae	Tracheophyta	28	59	0.0316006081800128	0.00519883726797625	0.106763295827569	0.176994658764939
Draba verna	Plantae	Tracheophyta	9	61	0.00622071206369974	0.00264070832168519	0.0122042336664648	0.0815530874951436
Dryas octopetala	Plantae	Tracheophyta	32	68	-0.0193826057506756	0.00876393926593813	-0.263644281026158	0.187601921574899
Dryopteris expansa	Plantae	Tracheophyta	38	104	0.000177724741263365	0.00452900648759299	-0.104189331834322	0.103568655445877
Dryopteris filix-mas	Plantae	Tracheophyta	39	65	0.00827951530509298	0.00498023485967363	-0.11471258976176	0.104013054131599
Eana osseana	Animalia	Arthropoda	7	53	0.0154358373511059	0.0126864932903168	0.294481608163087	0.1915512859259
Eleocharis acicularis	Plantae	Tracheophyta	2	54	-0.00691185185185198	NA	-0.249746184098189	NA
Eleocharis quinqueflora	Plantae	Tracheophyta	34	68	0.0121997120351906	0.00662148056210501	-0.0698461400335556	0.140056311629767
Eleocharis uniglumis	Plantae	Tracheophyta	17	71	0.0143127978741529	0.00721679553579064	-0.0995115773700709	0.187478034794628
Elymus caninus	Plantae	Tracheophyta	35	70	-0.00526160921292532	0.00555330913781016	-0.140998131249317	0.114511364664199
Elymus macrourus	Plantae	Tracheophyta	31	78	0.00287496796878762	0.0077934802450431	-0.186966914265695	0.166134863106093
Elymus repens	Plantae	Tracheophyta	26	76	0.000119332066457201	0.00619176141494906	-0.16790116649736	0.127272210329484
Empetrum nigrum	Plantae	Tracheophyta	38	120	-0.0151639866019229	0.00578616035634528	-0.274655715527401	0.124801530425915
Enallagma cyathigerum	Animalia	Arthropoda	22	70	0.00137041465504671	0.00616828481419348	0.00434851842411837	0.143725380113822
Ephemera vulgata	Animalia	Arthropoda	7	53	0.00453516010404664	0.00809213492741156	0.0145983913170944	0.133738549878324
Ephemerum serratum	Plantae	Bryophyta	2	90	0.00278444444444482	NA	0.129143558282226	NA
Epilobium alsinifolium	Plantae	Tracheophyta	18	58	-0.00678486227739103	0.0118519591300747	-0.197864944105377	0.180502223586318
Epilobium anagallidifolium	Plantae	Tracheophyta	26	63	-0.00415472325301861	0.0107638087571961	-0.0928918938481916	0.205237429004734
Epilobium collinum	Plantae	Tracheophyta	24	62	-0.00294463827940049	0.00579633092944092	-0.15027980460901	0.109618577824597
Epilobium davuricum	Plantae	Tracheophyta	16	55	0.0247839655995796	0.0122113237647859	-0.351186677923348	0.185913348041799
Epilobium hornemannii	Plantae	Tracheophyta	30	62	0.0035918582299175	0.00895207372463382	-0.0672314646496666	0.16189310724527
Epilobium lactiflorum	Plantae	Tracheophyta	18	58	-0.00512677749029438	0.0118389753152629	-0.565557374325987	0.207760652546322
Epilobium montanum	Plantae	Tracheophyta	39	86	0.000307011097249546	0.00454490550122668	-0.149109717172407	0.0961946636191609
Epilobium palustre	Plantae	Tracheophyta	30	65	0.0139234516675164	0.00748254972110367	-0.183456278100813	0.157410991600352
Epipactis atrorubens	Plantae	Tracheophyta	19	68	0.00314999289358944	0.00500542358989882	0.0528601606247057	0.108535939425856
Epipactis helleborine	Plantae	Tracheophyta	11	53	0.0169544896236409	0.0114832684020523	0.240414008343108	0.223770188957003
Equisetum arvense	Plantae	Tracheophyta	33	67	-0.0132108248582373	0.00769894767497172	-0.368082011621705	0.124082675479312
Equisetum palustre	Plantae	Tracheophyta	31	66	0.00359990013861562	0.00689365929388524	-0.19435440471226	0.125757475723786
Equisetum pratense	Plantae	Tracheophyta	24	66	-0.00514487709853838	0.00972496465648448	-0.496064872251733	0.157253355215797
Equisetum variegatum	Plantae	Tracheophyta	36	63	-0.00176249550027855	0.00882071771904178	-0.218811420162897	0.169861931275945
Erica tetralix	Plantae	Tracheophyta	30	55	0.0251687259935375	0.00564390526406212	0.168582691175948	0.140620359149755
Erigeron borealis	Plantae	Tracheophyta	33	80	-0.0176137115873246	0.00791561606200722	-0.464227167924337	0.17230463949584
Erigeron politus	Plantae	Tracheophyta	42	116	0.000755230093970195	0.00240092632029978	0.0524460238179356	0.0650588298911015
Erigeron uniflorus	Plantae	Tracheophyta	28	63	0.0126394362598861	0.00955719172170743	-0.218317384624979	0.177434941892962
Eriophorum angustifolium	Plantae	Tracheophyta	37	70	-0.0149473510162578	0.00800319364879552	-0.383232295651091	0.145218529916116
Eriophorum latifolium	Plantae	Tracheophyta	49	66	0.00790217702954364	0.00419306230911579	-0.0223096759717417	0.0954297448135599
Eriophorum scheuchzeri	Plantae	Tracheophyta	24	60	-0.0166091885888575	0.0112881133844364	-0.338712990107926	0.2296892649203
Eriophorum vaginatum	Plantae	Tracheophyta	30	104	-0.0120604754622114	0.00668678788325787	-0.22117248659625	0.136761120015268
Eulithis populata	Animalia	Arthropoda	8	50	-0.0340621173348487	0.0270071545988181	0.718071179547403	0.528068296523246
Euphrasia frigida	Plantae	Tracheophyta	31	55	-0.00459841910519158	0.0102218958719935	-0.00460476367612521	0.196133986398888
Euphrasia stricta	Plantae	Tracheophyta	28	98	-0.00222957730881661	0.00469063773693703	-0.0496942314658837	0.127893541605115
Euphrasia vernalis	Plantae	Tracheophyta	14	104	0.0039872427867876	0.00642546609214813	0.141760359591531	0.148532451930292
Facelina auriculata	Animalia	Mollusca	3	64	0.00238796072507531	0.00182931950171228	-0.00346195447097293	0.227679536779167
Falco columbarius	Animalia	Chordata	9	55	0.0235025542666745	0.00990269474165851	0.119131445136201	0.336183107475562
Fallopia convolvulus	Plantae	Tracheophyta	4	57	-0.0087290387166809	0.0121959875770785	0.3313287129317	0.990106549054822
Festuca ovina	Plantae	Tracheophyta	30	56	-0.00883235828279374	0.0101545118707706	-0.244672041308746	0.194871099057287
Festuca richardsonii	Plantae	Tracheophyta	17	71	0.00763320759854663	0.00513885542911139	0.203872843960404	0.144160979755317
Festuca rubra	Plantae	Tracheophyta	46	70	-0.00772638098769309	0.00507945500593755	-0.323734277691726	0.113946399227203
Festuca vivipara	Plantae	Tracheophyta	41	56	1.70283191054289e-05	0.00709258242193113	0.0391687352344343	0.131942759282224
Ficedula hypoleuca	Animalia	Chordata	4	64	0.0180057121378075	0.0116174929111026	0.510211791470561	0.336341758750133
Fissidens exilis	Plantae	Bryophyta	2	95	-0.000171999999999815	NA	-0.00682822994136992	NA
Fissidens osmundoides	Plantae	Bryophyta	12	99	0.010759693912893	0.00546617456361122	0.429835021292351	0.168442300345158
Fissidens viridulus	Plantae	Bryophyta	3	95	-0.000923189504373519	0.000705515296002072	-0.0345765165032835	0.0345280120596422
Flexitrichum flexicaule	Plantae	Bryophyta	16	102	0.0128329739306599	0.00652267784919467	0.487090093176198	0.183342604657901
Flexitrichum gracile	Plantae	Bryophyta	7	98	0.00932210415472257	0.00698110829927605	0.505539785999892	0.209617817841756
Fomitopsis betulina	Fungi	Basidiomycota	4	85	0.0136678676187623	0.00431478074388411	0.254776382652212	0.604030854383982
Frangula alnus	Plantae	Tracheophyta	5	51	-0.0182034423216442	0.0103252742156604	0.279895856366859	0.293378394943255
Fringilla coelebs	Animalia	Chordata	9	94	-0.00143343060123683	0.0031324876462209	0.103191642739788	0.106966773450523
Fringilla montifringilla	Animalia	Chordata	12	107	-0.00980722758688501	0.00315630431205714	-0.442253795551229	0.132809721102362
Frullania tamarisci	Plantae	Marchantiophyta	9	108	0.00501723692702375	0.00758764818580867	0.342852938404125	0.229255603197912
Fumaria officinalis	Plantae	Tracheophyta	8	63	0.00499492253860232	0.00943980646578334	-0.248010491298192	0.15940357812605
Fuscocephaloziopsis albescens	Plantae	Marchantiophyta	3	57	-0.00134265354043658	0.00118875208344714	-0.0462527342792872	0.0419669660677949
Fuscocephaloziopsis lunulifolia	Plantae	Marchantiophyta	9	84	0.0119091488723316	0.00485821756405889	0.184514095163281	0.190868472969056
Gagea lutea	Plantae	Tracheophyta	15	53	0.00782903904494394	0.00491436514813729	0.0185329897170124	0.107485680334473
Galba truncatula	Animalia	Mollusca	2	89	-0.0110968651685392	NA	-0.492897767299415	NA
Galeopsis tetrahit	Plantae	Tracheophyta	12	53	0.010477573419019	0.0136857063842315	-0.228476000641832	0.253376692819641
Galium boreale	Plantae	Tracheophyta	32	59	-0.0102584322529315	0.00751794708342162	-0.364486327249446	0.102957374222359
Galium odoratum	Plantae	Tracheophyta	33	66	-0.00255373055579309	0.00540484387603847	-0.136040470019787	0.109793512603876
Galium palustre	Plantae	Tracheophyta	37	67	0.00450454560303852	0.00615362656287087	-0.19547181009831	0.116099954444597
Galium verum	Plantae	Tracheophyta	19	53	-0.00118954665243169	0.00851784101321981	-0.119859943230989	0.127527162064854
Gavia arctica	Animalia	Chordata	5	108	-0.00642918614761591	0.00316155577115578	-0.320326195249726	0.0849525406562447
Gavia stellata	Animalia	Chordata	4	107	-0.020026849517895	0.0101613772905438	-0.730696006768713	0.654504287513487
Gentiana nivalis	Plantae	Tracheophyta	13	55	-0.0223154760094038	0.0163127155948673	-0.796705257038056	0.228901816462999
Gentiana purpurea	Plantae	Tracheophyta	2	64	-0.000206249999999931	NA	0.100738924788453	NA
Gentianella amarella	Plantae	Tracheophyta	11	65	0.00357080070937128	0.0147835693598226	-0.100763551695848	0.218496515436343
Gentianella campestris	Plantae	Tracheophyta	29	71	0.0165303998049879	0.00621985853023216	-0.060071188118225	0.159058663522299
Geranium sylvaticum	Plantae	Tracheophyta	35	60	-0.021632559733029	0.00848950320302807	-0.310831276849857	0.145593741006438
Geum rivale	Plantae	Tracheophyta	32	54	-0.0212240684441197	0.00810806926602275	-0.315352619842737	0.130772294704303
Geum urbanum	Plantae	Tracheophyta	28	55	-0.0054174072877764	0.00510380669500159	-0.0431166515507059	0.0934191785355426
Gibbula tumida	Animalia	Mollusca	6	62	-0.000995712699000509	0.00551699955171683	-0.0228712891512485	0.274140201161631
Glaucidium passerinum	Animalia	Chordata	9	61	0.000420564637271582	0.00482873945679816	-0.0904530053178375	0.0780836875372209
Glossiphonia complanata	Animalia	Annelida	13	53	-0.0118992415065145	0.00792557430024838	-0.271872978712451	0.154254452676148
Glyceria fluitans	Plantae	Tracheophyta	19	52	0.00287190426178305	0.0081212670700597	-0.0390610634621981	0.126384142445918
Grimmia funalis	Plantae	Bryophyta	5	71	-0.00474988843147754	0.000489698406775868	-0.126682438572195	0.050355339003062
Grimmia ramondii	Plantae	Bryophyta	4	71	0.00855084065562689	0.0097845817737709	-0.203980167454503	0.476013106512383
Grimmia torquata	Plantae	Bryophyta	6	101	0.0110383628564189	0.00909939411757531	0.529787758101266	0.258026511378403
Gymnadenia conopsea	Plantae	Tracheophyta	31	68	0.0113920824925787	0.00749466770295469	0.169623703735313	0.135271755835616
Gymnadenia nigra	Plantae	Tracheophyta	5	69	-0.00268230105520408	8.17197627086927e-05	-0.0580289812283083	0.0457873661227756
Gymnocolea inflata	Plantae	Marchantiophyta	4	92	0.0158657931000249	0.00769889951075987	0.476870613403721	0.203273933996412
Gymnomitrion concinnatum	Plantae	Marchantiophyta	5	109	0.0143650300176162	0.00874693152928993	0.464698138545501	0.15799593928155
Gymnostomum aeruginosum	Plantae	Bryophyta	10	111	0.0113042883504559	0.00257793833211809	0.324191211630079	0.0751254124818174
Gyraulus acronicus	Animalia	Mollusca	33	92	-0.0111434288359435	0.00307611047271444	-0.139631288380083	0.0902136956379224
Haematopus ostralegus	Animalia	Chordata	4	82	-0.0224408206533048	0.00769183742029229	-0.44988928841117	0.223456202277884
Halesus radiatus	Animalia	Arthropoda	9	50	-0.000926102855847624	0.0104254052446719	0.0199685643302453	0.120643809241585
Haliplus confinis	Animalia	Arthropoda	7	108	-0.00188013777606129	0.00210345751303426	0.00924509747002948	0.0685301338898274
Hammarbya paludosa	Plantae	Tracheophyta	7	56	0.0256731832375721	0.016371513851124	1.24255193188839	0.346478683945164
Harpanthus flotovianus	Plantae	Marchantiophyta	4	91	0.0149611241449687	0.00507297273388252	0.796061606140702	0.321239977650187
Helobdella stagnalis	Animalia	Annelida	23	52	-0.00625824800412872	0.0060677400781283	-0.0315160090237453	0.120593451548108
Hemiclepsis tessulata	Animalia	Annelida	11	52	-0.00234479575845076	0.0158833431922977	-0.0735362078668522	0.220506993731353
Hepatica nobilis	Plantae	Tracheophyta	23	74	-0.000262484305680108	0.00309469390982849	-0.0767870329280597	0.0679402160200506
Hepialus fusconebulosa	Animalia	Arthropoda	7	50	-0.00153244208072245	0.0138123506984197	-0.11215272073014	0.177538433409192
Hesperis matronalis	Plantae	Tracheophyta	8	72	0.00631184668449226	0.00540115120505575	0.0125433787181608	0.153092958753747
Hieracium caesium	Plantae	Tracheophyta	11	62	0.00703070846911235	0.0107234037888495	-0.0209776550280719	0.271147295181446
Hieracium lachenalii	Plantae	Tracheophyta	19	84	-0.00209827907632761	0.00535623090832631	-0.0400329052543675	0.137228080649097
Hippophae rhamnoides	Plantae	Tracheophyta	10	79	-0.000838278141733303	0.00243992278748884	-0.102411815875254	0.0581531694954652
Holcus lanatus	Plantae	Tracheophyta	13	55	0.0174312928763046	0.0064549389510263	0.21866167414107	0.177856767264819
Holocentropus picicornis	Animalia	Arthropoda	9	52	-0.00335589497206763	0.00580527223072872	0.0236097811475118	0.112828937949949
Humulus lupulus	Plantae	Tracheophyta	9	52	-0.000127806569470272	0.0110264646887353	0.105458607420309	0.266336096175229
Huperzia selago	Plantae	Tracheophyta	31	49	-0.0214155026798461	0.00883193357494205	-0.233583010590808	0.140994304729247
Hydroporus palustris	Animalia	Arthropoda	23	49	0.00314428354376774	0.00857197745115712	0.233368659231979	0.165418335123086
Hygrocybe russocoriacea	Fungi	Basidiomycota	14	50	-0.00811281978065488	0.0112592826800596	-0.0247068910570836	0.1570659067353
Hylesinus varius	Animalia	Arthropoda	2	89	-0.0128359550561794	NA	-0.345373791263745	NA
Hylocomium splendens	Plantae	Bryophyta	15	64	0.000324045598162384	0.0127225710752286	0.261630156101072	0.260703826191002
Hymenoloma crispulum	Plantae	Bryophyta	3	62	-0.0187583876625767	0.00276873747971652	-0.493215206863961	0.276037704725456
Hypericum hirsutum	Plantae	Tracheophyta	26	70	0.00622306560459277	0.00562144550260933	-0.101124502620632	0.120368442803757
Hypnum callichroum	Plantae	Bryophyta	22	111	-0.000777457287899623	0.0043730825514908	-0.0695501974752605	0.110771910731023
Hypnum cupressiforme	Plantae	Bryophyta	16	108	0.00365653942384735	0.0052899128028306	0.154859422121821	0.139537204387836
Hypnum hamulosum	Plantae	Bryophyta	27	117	0.00194914629133193	0.00458957256656607	-0.123501630741706	0.113050359712843
Hypnum revolutum	Plantae	Bryophyta	16	120	0.00409142325662242	0.00328844269371237	0.142832271217796	0.0890594663793373
Hypogymnia physodes	Fungi	Ascomycota	6	52	0.0150299452114224	0.00765705639545488	-0.0297715996123215	0.274759358086
Hypopitys monotropa	Plantae	Tracheophyta	24	115	0.00366278745432983	0.00299112256287535	0.0683025111250193	0.0867279330564313
Ilybius fuliginosus	Animalia	Arthropoda	21	49	0.013413925091748	0.00879603311325802	0.228043138543289	0.176013071494913
Impatiens noli-tangere	Plantae	Tracheophyta	16	53	-0.00450720492096244	0.00659552379604291	-0.0165821784959	0.136192637630842
Iothia fulva	Animalia	Mollusca	6	50	0.00535488616115583	0.00186591536542724	0.169470265097963	0.054429427212546
Isopterygiopsis pulchella	Plantae	Bryophyta	6	76	0.00665986609909388	0.00627927507343312	0.15828778487647	0.177691121974282
Isothecium alopecuroides	Plantae	Bryophyta	6	91	0.00378311936414293	0.00413779463106274	0.0406565621801144	0.144664202808077
Judolia montivagans	Animalia	Arthropoda	3	66	0.0223739010989007	0.0152485502277699	0.422151034542629	1.16920391095099
Juncus alpinoarticulatus	Plantae	Tracheophyta	43	58	0.00437314314734689	0.00630006698468857	-0.18945799507227	0.122566468056419
Juncus arcticus	Plantae	Tracheophyta	5	51	0.0222438475762843	0.016270436006804	0.158765597281704	0.330223068409506
Juncus articulatus	Plantae	Tracheophyta	37	58	0.00598718836834387	0.00571089786634497	-0.149985463435074	0.112999433698759
Juncus bufonius	Plantae	Tracheophyta	18	53	-0.000212628719439031	0.00975676032129945	-0.308430214477958	0.138223225731708
Juncus bulbosus	Plantae	Tracheophyta	35	59	0.00663537932275029	0.00639798423143354	0.0189239600011614	0.117232665350166
Juncus castaneus	Plantae	Tracheophyta	32	60	-0.0123050034751468	0.00678443766109127	-0.218380545505603	0.132192290301481
Juncus conglomeratus	Plantae	Tracheophyta	19	49	0.0175566558750776	0.00905638867076496	0.0886685484624495	0.144888147287437
Juncus effusus	Plantae	Tracheophyta	32	53	0.0100726302745729	0.00622411222000317	-0.0451062693954018	0.109861945135281
Juncus gerardii	Plantae	Tracheophyta	16	75	0.00556525437200509	0.00850510377873413	-0.080665387714331	0.169766341098959
Juncus squarrosus	Plantae	Tracheophyta	13	49	-0.00689155421064077	0.00826281034529243	-0.134508834022242	0.133713334167215
Juncus stygius	Plantae	Tracheophyta	12	55	-0.00790153482931135	0.0108289253461042	-0.330939328837813	0.157923246787194
Juncus triglumis	Plantae	Tracheophyta	32	63	-0.00431360065977564	0.00914320661852386	-0.117311858202001	0.182613034553022
Jungermannia eucordifolia	Plantae	Marchantiophyta	2	65	0.0119753288016942	NA	0.474205357837405	NA
Kalmia procumbens	Plantae	Tracheophyta	31	49	-0.0312642428037537	0.0098588415304629	-0.277731455418195	0.179282364186042
Knautia arvensis	Plantae	Tracheophyta	22	56	0.00573573154947957	0.00760794714348466	-0.105916436586231	0.122104263476387
Koenigia islandica	Plantae	Tracheophyta	10	63	0.00797703642555513	0.0165457556231145	0.221568854471456	0.296245644337236
Lagopus lagopus	Animalia	Chordata	8	108	-0.0142531313273745	0.0047535861073311	-0.164727832425838	0.120820347141725
Lapsana communis	Plantae	Tracheophyta	14	53	-0.00973984642250391	0.00797015319799878	-0.0739013733954065	0.156101071611002
Larus argentatus	Animalia	Chordata	6	82	-0.0210547533738833	0.00608222237362118	-0.402754827309616	0.151695447179198
Larus canus	Animalia	Chordata	12	104	-0.0156834370731774	0.00734623425288752	-0.433139269986492	0.181032739688491
Larus fuscus	Animalia	Chordata	5	83	-0.0115724799875166	0.0120660153784312	-0.465265277276347	0.246700239222111
Larus marinus	Animalia	Chordata	7	83	-0.0235307037448698	0.0031179794586626	-0.532074042386618	0.194101791652971
Lathyrus pratensis	Plantae	Tracheophyta	25	59	-0.0035027791858926	0.0103321778361553	-0.237298049407736	0.149887481090008
Lathyrus vernus	Plantae	Tracheophyta	30	73	0.00586208984927855	0.00560555256547342	-0.212719737780727	0.10294835710755
Lejeunea cavifolia	Plantae	Marchantiophyta	5	96	0.00247769769195393	0.00343798611199064	0.0614715347005043	0.105143527429919
Lemmus lemmus	Animalia	Chordata	8	103	-0.00905218939327527	0.00547659797981491	-0.281772603013844	0.170617893222266
Lentinus substrictus	Fungi	Basidiomycota	10	68	0.0263509534419728	0.00798439861896701	0.502866970003217	0.22666503396692
Lepeta caeca	Animalia	Mollusca	5	89	-0.000759019973771577	0.005468131316282	-0.0557458466543424	0.118313743784586
Lepidostoma hirtum	Animalia	Arthropoda	27	58	-0.0059766216485144	0.00630738204160387	0.00849361456435346	0.076763190268728
Lepidozia reptans	Plantae	Marchantiophyta	7	87	0.0105827879268764	0.00543603223384272	0.1531940733791	0.241044758941654
Leptophlebia vespertina	Animalia	Arthropoda	25	53	-0.00755678899717266	0.00744822695505575	-0.105500936394141	0.112037772802016
Lescuraea incurvata	Plantae	Bryophyta	3	82	0.02279417879493	0.000698835398028475	0.614338032675303	0.500466827192886
Lescuraea saxicola	Plantae	Bryophyta	2	63	-0.00136952380952368	NA	-0.138380633259277	NA
Limnephilus borealis	Animalia	Arthropoda	7	68	-0.00136242701117145	0.00738912048294625	0.226769847897867	0.19375995119645
Limnephilus flavicornis	Animalia	Arthropoda	3	52	0.00392108626974414	0.0136779427921662	-0.00738005656983932	0.223992032620673
Limnephilus nigriceps	Animalia	Arthropoda	8	69	0.000351187634760092	0.00565074316335681	0.106623068754909	0.105007024501695
Limnephilus rhombicus	Animalia	Arthropoda	6	70	-0.0113838550052372	0.0128194383955639	0.254790009772616	0.271196259282353
Limnephilus stigma	Animalia	Arthropoda	5	55	-0.000453596861226029	0.011899744116157	0.138858202853838	0.284526501637319
Linum catharticum	Plantae	Tracheophyta	32	80	0.0103157857794998	0.00420808302616705	0.0636794419832332	0.105205581941023
Loeskypnum badium	Plantae	Bryophyta	2	69	0.0165104393026404	NA	2.23548979690819	NA
Lolium arundinaceum	Plantae	Tracheophyta	14	118	0.000344459683751515	0.0044827557192619	0.0181069359883527	0.10341533627449
Lolium giganteum	Plantae	Tracheophyta	15	54	-0.00276869957994218	0.00315032855907619	-0.000631773162967577	0.054751248640676
Lolium pratense	Plantae	Tracheophyta	71	117	0.00269865097582874	0.0024618455588747	-0.0467940895268864	0.0686461988044092
Lophocolea bidentata	Plantae	Marchantiophyta	3	101	0.00139050095163294	0.00568634399971724	0.276342859838122	0.157246740025686
Lophozia ventricosa	Plantae	Marchantiophyta	8	101	0.0105732787359151	0.00704902152369781	0.680270862308306	0.246833522779206
Lotus corniculatus	Plantae	Tracheophyta	40	55	0.00323404913600026	0.00729652326890903	-0.195819357358552	0.122788119357414
Luzula arcuata	Plantae	Tracheophyta	20	59	-0.015083531611688	0.00754100879547833	-0.410910394441381	0.168983053828615
Luzula multiflora	Plantae	Tracheophyta	59	67	0.000381508909818575	0.00479979287369282	-0.143049645196785	0.106635436760736
Luzula pilosa	Plantae	Tracheophyta	32	55	-0.0179303150585147	0.00868277370896879	-0.35628860020556	0.127187622823984
Luzula spicata	Plantae	Tracheophyta	36	70	-0.0193809686460571	0.00817774320446747	-0.499142517601219	0.162115403874118
Luzula sudetica	Plantae	Tracheophyta	43	66	0.00712463016655775	0.00717579123682644	-0.33234189956451	0.133012010481963
Luzula sylvatica	Plantae	Tracheophyta	21	55	0.00652659184358138	0.00786404970483781	0.151559006684918	0.162168208368758
Lycopodium lagopus	Plantae	Tracheophyta	25	99	-0.00419498947739705	0.00356184900609976	-0.106034867503559	0.0797656561994321
Lyrurus tetrix	Animalia	Chordata	5	81	-0.00467735821127116	0.00320997075737956	-0.120581623483403	0.20402814141277
Malus pumila	Plantae	Tracheophyta	10	91	-0.00261051736418153	0.00218547179610767	-0.107408006825182	0.107985650118101
Marchantia quadrata	Plantae	Marchantiophyta	6	108	-0.00330658769796292	0.00630337224209333	0.0148962880651862	0.190863625320316
Margarites groenlandicus	Animalia	Mollusca	8	62	0.000735168371697081	0.00386009684199072	0.0499579537659276	0.0823273739697883
Margarites helicinus	Animalia	Mollusca	6	101	-0.00266178734756117	0.00337372456940558	-0.106012354992658	0.0993712945462572
Marsupella emarginata	Plantae	Marchantiophyta	7	97	0.0100747094038584	0.00479673642457868	0.350090880516231	0.126504993457473
Matricaria discoidea	Plantae	Tracheophyta	68	112	0.000568836282055462	0.00266435069630784	-0.105972762808015	0.0746301915393126
Matteuccia struthiopteris	Plantae	Tracheophyta	21	49	-0.0216788386352385	0.0096851443037784	-0.364487707225736	0.131863278902155
Megarthrus depressus	Animalia	Arthropoda	2	61	-0.00470065573770471	NA	1.14969737470164	NA
Melampyrum pratense	Plantae	Tracheophyta	30	55	-0.0165339048015634	0.0090374743894506	-0.208080920818821	0.140635133569391
Melica nutans	Plantae	Tracheophyta	32	55	-0.00443449258005253	0.00779582772179234	-0.198592928203684	0.12444030631837
Mentha arvensis	Plantae	Tracheophyta	16	58	0.00979043652537178	0.00785672632751327	0.0396943905937902	0.140282258432579
Mergus serrator	Animalia	Chordata	3	50	-0.0203893887846083	0.0357499379068817	-0.29593513719536	0.685241719496304
Mesoptychia bantriensis	Plantae	Marchantiophyta	4	112	0.0141729494417069	0.00359117564968077	0.507476444849819	0.0854224233222629
Mesoptychia collaris	Plantae	Marchantiophyta	2	65	0.00486310729274877	NA	3.34122606753414	NA
Mesotype didymata	Animalia	Arthropoda	2	57	-0.000154385964912227	NA	-0.00477885781127475	NA
Micranthes stellaris	Plantae	Tracheophyta	35	67	-0.00836653952005825	0.00844503784895087	-0.314410520698185	0.175660354397967
Micranthes tenuis	Plantae	Tracheophyta	10	57	0.0227124902801716	0.0169334085574973	0.137774660607534	0.289396435474569
Microtus agrestis	Animalia	Chordata	4	93	0.0103656784947651	0.00934922050961769	0.226857389103746	0.263407469180664
Milium effusum	Plantae	Tracheophyta	25	54	-0.0014408429903964	0.00767348651228151	-0.235409874900776	0.133589651532594
Mnium spinosum	Plantae	Bryophyta	3	73	5.14792526814602e-05	0.0074249294391018	-0.207445750076382	0.320624702089496
Moehringia trinervia	Plantae	Tracheophyta	23	54	0.012525846413277	0.00553913199938522	0.0927329079417931	0.126521911915171
Molanna angustata	Animalia	Arthropoda	3	50	0.00275655161001728	0.00112140173250022	0.0441570919850152	0.0022440428437995
Molannodes tinctus	Animalia	Arthropoda	8	68	-0.00232324787283456	0.00768919439960151	0.0361284430216372	0.214092553589056
Molinia caerulea	Plantae	Tracheophyta	33	104	-0.00823544878077495	0.00579105401529513	-0.26804540572645	0.11664106761062
Moneses uniflora	Plantae	Tracheophyta	17	93	-0.00111233254921723	0.00709193402206068	-0.166413296647006	0.146044945303679
Mus musculus	Animalia	Chordata	5	50	-0.0046970341430267	0.00284540753919416	-0.170567334245985	0.212491572854189
Mycetoporus lepidus	Animalia	Arthropoda	2	61	-0.00101803278688497	NA	0.248992840095401	NA
Mycoblastus sanguinarius	Fungi	Ascomycota	2	64	0.00883437500000015	NA	0.914227186191161	NA
Mylia taylorii	Plantae	Marchantiophyta	19	105	0.00730369984286844	0.00336233194308013	0.174101444464589	0.098093107278242
Myodes glareolus	Animalia	Chordata	7	59	0.0155264256998214	0.00687305194932077	0.296399327594461	0.271328320696373
Myosotis arvensis	Plantae	Tracheophyta	36	70	0.00146971290598572	0.00439034727896129	-0.163288204593188	0.101645547785665
Myosotis decumbens	Plantae	Tracheophyta	14	49	-0.00617971049557483	0.012413439667617	-0.494052922474884	0.223811232239498
Myosotis laxa	Plantae	Tracheophyta	12	52	0.0144218721415986	0.00722275137883351	-0.0816735120374849	0.15761943779659
Myrica gale	Plantae	Tracheophyta	20	50	0.0167049985693327	0.0110077528480667	-0.136457793916091	0.19051632685049
Myricaria germanica	Plantae	Tracheophyta	14	79	0.00267873759031634	0.00496262381232191	-0.0577283349194702	0.115634733837739
Myriophyllum alterniflorum	Plantae	Tracheophyta	21	58	-0.00751062440507769	0.0076016877157311	-0.0252930531164807	0.128256200618992
Mystacides azureus	Animalia	Arthropoda	15	68	0.00201137700412314	0.00506682071610923	0.0162647605505963	0.105514235588837
Myurella julacea	Plantae	Bryophyta	4	76	0.00366904974337764	0.012874252534489	-0.0503541988370448	0.385927371696474
Myurella tenerrima	Plantae	Bryophyta	6	110	0.00536419925316045	0.00593226403975224	0.0789005300083332	0.229204474953488
Nardia geoscyphus	Plantae	Marchantiophyta	4	78	0.000814521308037912	0.00300833000090707	-0.16522632208914	0.0338616868985694
Nardia scalaris	Plantae	Marchantiophyta	2	73	0.0137493188491122	NA	3.04514634828726	NA
Nardus stricta	Plantae	Tracheophyta	34	105	-0.0180731673841178	0.00672087376600983	-0.252103269402256	0.138340052970657
Narthecium ossifragum	Plantae	Tracheophyta	45	71	0.00419754036664264	0.00572714856134273	-0.0657166701183115	0.121205066317192
Nebrioporus depressus	Animalia	Arthropoda	12	49	0.0147046899922019	0.00736905399620621	0.255186467358539	0.187766636194657
Nemoura cinerea	Animalia	Arthropoda	32	69	-0.0146984255397893	0.00572469685104946	-0.118167427171343	0.0863721675884598
Neoorthocaulis floerkei	Plantae	Marchantiophyta	4	62	0.018679581524312	0.0164337297400299	0.112583326697431	0.523650275268541
Neottia cordata	Plantae	Tracheophyta	27	86	0.0083293851912208	0.00682102578011179	0.235182024104853	0.139124378730682
Neottia ovata	Plantae	Tracheophyta	35	68	0.00917619609938028	0.00549990216220955	-0.0580048152240944	0.105836269883193
Neptunea despecta	Animalia	Mollusca	7	68	0.00172258444714475	0.00175055768221315	0.0439996980171373	0.0539501116300938
Nigrobaetis niger	Animalia	Arthropoda	34	57	0.00603450559622674	0.00533981568014949	0.153580666619404	0.0625092431739897
Notiophilus fasciatus	Animalia	Arthropoda	5	68	0.0185220667891667	0.0115270268684368	0.0996181865683181	1.11355793598762
Nucella lapillus	Animalia	Mollusca	16	102	-0.00595873991200522	0.00458265386038901	-0.0253709990627882	0.113364732432925
Numenius arquata	Animalia	Chordata	4	89	0.0020051691454502	0.00237850966026425	0.0801398377072746	0.115741281585908
Ochrolechia androgyna	Fungi	Ascomycota	13	88	0.00598909571662897	0.00793110317693689	0.0760097598593684	0.175373817921027
Ochrolechia subviridis	Fungi	Ascomycota	5	80	-0.00565991992953359	0.00895363765536768	-0.203462349611534	0.230635926260457
Odontoschisma fluitans	Plantae	Marchantiophyta	2	79	0.00302128864382682	NA	0.170986288150974	NA
Omalotheca norvegica	Plantae	Tracheophyta	36	60	-0.00546643443558613	0.00816983095670617	-0.367670302198012	0.160742991224228
Omalotheca supina	Plantae	Tracheophyta	26	60	-0.0260419490612549	0.00917657419573362	-0.371637305316857	0.214274101876361
Omalotheca sylvatica	Plantae	Tracheophyta	24	57	-0.00848365065835606	0.00659290437002807	-0.274523994545329	0.112535990860454
Onchidoris muricata	Animalia	Mollusca	8	92	0.00109915165259764	0.00258437548909794	0.0168793520113457	0.0914820016853681
Oncophorus virens	Plantae	Bryophyta	6	77	0.00448730989253146	0.00903628240077012	0.110481612481919	0.450094892529347
Oreopteris limbosperma	Plantae	Tracheophyta	33	65	-0.00463818208476901	0.00506642046979454	-0.211936600380069	0.0837872179196798
Origanum vulgare	Plantae	Tracheophyta	4	58	0.00196698581818176	0.0119733064653531	0.281949117172517	0.169196445172707
Orthilia secunda	Plantae	Tracheophyta	31	56	0.00286684588113195	0.00684658673627265	-0.131127481591382	0.114360115732412
Orthosia gothica	Animalia	Arthropoda	11	49	0.000416223138224697	0.00264637550864336	0.0354177515058054	0.035829325465666
Orthotrichum affine	Plantae	Bryophyta	4	75	0.00415209054326988	0.00576366003616345	-0.653645939646126	0.793826079852663
Orthotrichum gymnostomum	Plantae	Bryophyta	19	107	0.00120401149795771	0.00463384254224186	0.0116552456597776	0.0963675235046836
Orthotrichum obtusifolium	Plantae	Bryophyta	21	113	0.00405953424066469	0.00288248065666446	0.122900922062824	0.0742453678106748
Orthotrichum rupestre	Plantae	Bryophyta	22	112	0.00685772797743045	0.00346044343041316	0.267621032154692	0.109988157630844
Orthotrichum speciosum	Plantae	Bryophyta	39	115	0.00669376190686451	0.00209388172899513	0.123563273960877	0.0658193174704654
Orthotrichum stramineum	Plantae	Bryophyta	5	106	0.00312341456882697	0.00349997482711643	0.162718154740989	0.0921566177910162
Oxyrrhynchium hians	Plantae	Bryophyta	2	97	0.00287793814433005	NA	0.108565960302008	NA
Oxytropis lapponica	Plantae	Tracheophyta	9	52	-0.00384281435320689	0.0175879904522837	-0.411753351405552	0.299669775725263
Papaver radicatum	Plantae	Tracheophyta	5	64	0.00129556585143526	0.00251411840812124	0.0648745576417802	0.0486042171844765
Paris quadrifolia	Plantae	Tracheophyta	33	50	-0.000127637504363624	0.00609272623983201	-0.161486215428067	0.0940819746173033
Parnassia palustris	Plantae	Tracheophyta	31	60	-0.0124285637577286	0.00979386522389356	-0.130849938777486	0.161881716729379
Parus major	Animalia	Chordata	17	67	0.000657767277798531	0.00424396150476912	0.0905157346995679	0.0924782604139465
Parus montanus	Animalia	Chordata	22	58	-0.00923939041375344	0.00481752295781506	0.157715519171876	0.1049468240525
Passer domesticus	Animalia	Chordata	5	61	-0.0121802321247027	0.00227101793787087	-0.0892534815757086	0.134841956580152
Pectenia plumbea	Fungi	Ascomycota	6	72	-0.0109735424430413	0.00760137462484122	-0.11941182234347	0.224963500502486
Pedicularis oederi	Plantae	Tracheophyta	35	56	-0.00168644423767036	0.00267324971813196	-0.0755316835023504	0.058218040832475
Pedicularis palustris	Plantae	Tracheophyta	33	52	0.00228701929599107	0.00786217456475335	-0.0992846133443731	0.129481725814448
Pedicularis sceptrum-carolinum	Plantae	Tracheophyta	17	50	-0.0136221464962067	0.0180443722443944	-0.0259153673106911	0.256077395683492
Pedicularis sylvatica	Plantae	Tracheophyta	13	52	-0.00308344480534148	0.00404783597842209	-0.0525101146952868	0.0679840392566479
Peltigera canina	Fungi	Ascomycota	2	53	0.0153981364100031	NA	3.13783572365141	NA
Peltigera collina	Fungi	Ascomycota	7	50	0.00254868183154154	0.0105595113743415	-0.543425613164456	0.288689115681513
Peregriana peregra	Animalia	Mollusca	20	78	-0.00375205768089037	0.00482830673459089	-0.0310929886679371	0.139922221867612
Persicaria lapathifolia	Plantae	Tracheophyta	9	68	0.0111391608758756	0.00941875965750068	-0.103306103253827	0.280437342897844
Petasites frigidus	Plantae	Tracheophyta	17	56	-0.0265792332850369	0.0208940947104038	-0.196915922072642	0.366858453914086
Phalacrocorax aristotelis	Animalia	Chordata	6	81	-0.00179406221633894	0.0100428778769562	0.0141440815217295	0.340121568696492
Phalacrocorax carbo	Animalia	Chordata	8	100	-0.0133147470811919	0.0062657910971999	-0.533826635988364	0.231432640414292
Phalaris arundinacea	Plantae	Tracheophyta	31	52	-0.00907162811280142	0.00732461082081883	-0.147970611548038	0.106043974593694
Philonotis calcarea	Plantae	Bryophyta	4	104	0.00537173935063408	0.00291554223551994	0.155439236770086	0.10660595930674
Philonotis fontana	Plantae	Bryophyta	7	101	0.0113824132961591	0.013437132399706	0.551957002561257	0.367294985889547
Philopotamus montanus	Animalia	Arthropoda	12	54	0.0130260178086806	0.0120362139936565	0.27706511575712	0.157873216874364
Phippsia algida	Plantae	Tracheophyta	8	70	-0.00127080572556739	0.0117615121644099	-0.124182828358766	0.251384855915506
Phippsia concinna	Plantae	Tracheophyta	3	60	0.00490523863315436	0.00182061480621854	0.0666377204379196	0.0824707211808102
Phleum alpinum	Plantae	Tracheophyta	31	54	-0.0260653416410655	0.00987336770396626	-0.332784335660306	0.188588474167279
Phoenicurus phoenicurus	Animalia	Chordata	2	64	0.0208358749999999	NA	0.540296431148358	NA
Phragmites australis	Plantae	Tracheophyta	13	49	0.0120395394404588	0.0114466295170588	0.179257526040221	0.131293745255421
Phyllodoce caerulea	Plantae	Tracheophyta	26	105	-0.0226607221958197	0.00740353001483906	-0.354396166086889	0.180623367517514
Phylloscopus trochilus	Animalia	Chordata	8	95	-0.00273547665452818	0.00564370621319958	-0.452966395566557	0.113511628989033
Physcia aipolia	Fungi	Ascomycota	3	52	0.0294581169796654	0.00500181709019392	-1.49949856341411	1.01986111263592
Pica pica	Animalia	Chordata	6	90	-0.000718070619669361	0.00296191106608951	-0.107389539014357	0.127027247864903
Pilosella floribunda	Plantae	Tracheophyta	24	101	-0.00307084820171551	0.00531748718796447	-0.15245949778402	0.123697220373791
Pilosella lactucella	Plantae	Tracheophyta	5	67	0.00532578747339645	0.01165639689476	-0.624080489665716	0.748095764894854
Pimpinella saxifraga	Plantae	Tracheophyta	29	70	0.00439333072086415	0.00603237615169213	-0.273385877686726	0.105247069759689
Pinguicula vulgaris	Plantae	Tracheophyta	29	104	-0.0167928587930252	0.00711679700801162	-0.327552109160453	0.135394257271918
Pinicola enucleator	Animalia	Chordata	3	52	-0.0198178196381465	0.000426417786237209	-0.386211722408141	0.105827114938938
Pinus uncinata	Plantae	Tracheophyta	3	70	-0.00149027524430006	0.0017842239015203	0.0529873377170325	0.0451468670396073
Plagiobryum zierii	Plantae	Bryophyta	37	118	0.00640392983275505	0.00349690711729066	0.252234747440524	0.0966148149695626
Plagiomnium undulatum	Plantae	Bryophyta	6	54	-0.0172314695534567	0.014738823657991	0.234434104958264	0.238751099983152
Plagiothecium cavifolium	Plantae	Bryophyta	6	73	0.00777697595012071	0.00466754501341622	0.0985474399878975	0.141342994458861
Plagiothecium denticulatum	Plantae	Bryophyta	4	69	0.00738958878765722	0.0139148816310983	0.0593336032963227	0.49542547143186
Plagiothecium undulatum	Plantae	Bryophyta	11	68	-0.00948693130322989	0.00915434040155695	-0.0405348010778027	0.226623584087962
Plantago lanceolata	Plantae	Tracheophyta	33	84	0.0118839883192809	0.00432399143027113	-0.00298850874257433	0.0986369083589785
Platambus maculatus	Animalia	Arthropoda	6	51	0.0103184228633744	0.0125068322062119	0.0799979065108446	0.241375645518458
Platanthera bifolia	Plantae	Tracheophyta	33	61	0.00629738032072575	0.00526431375066632	0.0544704619945181	0.0951193749156909
Platanthera chlorantha	Plantae	Tracheophyta	6	64	-0.00163163457978536	0.00286133270124689	-0.0140067231557111	0.0887153267854495
Pleurozium schreberi	Plantae	Bryophyta	7	58	0.00735540175025899	0.0155588700694858	0.468487647821053	0.287420918700278
Poa alpina	Plantae	Tracheophyta	52	84	0.00217686347886471	0.0054734063620186	-0.205326172685196	0.134530681310729
Poa annua	Plantae	Tracheophyta	34	61	-0.0126466309668202	0.00748422239154386	-0.294793089347419	0.123209578426543
Poa arctica	Plantae	Tracheophyta	5	51	-0.000596693628000561	0.00181252616688688	0.0645747571216774	0.0141343471196993
Poa flexuosa	Plantae	Tracheophyta	13	61	-0.00775218394726832	0.00963847300294362	-0.365605766146983	0.278136751206596
Poa glauca	Plantae	Tracheophyta	41	91	0.00169249070863971	0.0053230996110334	-0.325301273048997	0.135687646330504
Poa nemoralis	Plantae	Tracheophyta	39	66	-0.000218830950863487	0.00578536008971682	-0.278760459421325	0.115600793248184
Poa pratensis	Plantae	Tracheophyta	39	70	-0.00742901859139794	0.00602306264059662	-0.361330131666081	0.115908528447825
Poa trivialis	Plantae	Tracheophyta	30	69	0.000793124017236414	0.00454136603353108	-0.2212490850227	0.11122005388944
Pohlia cruda	Plantae	Bryophyta	7	102	0.0114702395560834	0.00910052820237503	0.226275172591438	0.316236161783943
Pohlia drummondii	Plantae	Bryophyta	3	76	-0.000737198010396477	0.00456894112354775	-0.0890268993689208	0.134465567813323
Pohlia elongata	Plantae	Bryophyta	6	71	-0.00918510195777768	0.0115268023942207	-0.0981728115052243	0.30037468944373
Pohlia filum	Plantae	Bryophyta	3	71	-0.00319765256111142	0.00964688778428373	-0.428829009025041	0.15566368080752
Polycentropus flavomaculatus	Animalia	Arthropoda	46	56	-0.00869685696696792	0.00492279153214148	-0.0401620068453049	0.0787180270691145
Polygala vulgaris	Plantae	Tracheophyta	20	74	0.0108550651407693	0.00590346198741662	0.123660508414974	0.145725258684127
Polygonatum odoratum	Plantae	Tracheophyta	11	58	0.000571311776083933	0.00503106283114249	-0.0757147846680056	0.0972180817839127
Polygonatum verticillatum	Plantae	Tracheophyta	39	68	0.00914258349785669	0.00490486785528741	-0.0848288403673288	0.107485565923503
Polystichum braunii	Plantae	Tracheophyta	14	69	0.00435671825374289	0.0104400726493786	-0.204291164088669	0.197820252727029
Polystichum lonchitis	Plantae	Tracheophyta	39	78	-0.00505082519916719	0.0048609170052563	-0.145204718473546	0.105707572100856
Polytrichastrum alpinum	Plantae	Bryophyta	7	80	0.00800712561204731	0.00777885145813876	0.367229296386777	0.31016327031028
Polytrichum commune	Plantae	Bryophyta	3	82	-0.00117892282308189	0.00627967048246442	0.168171888963325	0.296661357966482
Polytrichum formosum	Plantae	Bryophyta	6	98	0.00842713943964027	0.00327401714548496	0.244736477201913	0.0898012414560153
Polytrichum hyperboreum	Plantae	Bryophyta	2	69	-0.00096127181837773	NA	-0.130154825238062	NA
Polytrichum longisetum	Plantae	Bryophyta	3	73	0.0145580143751543	0.00931296228149005	0.00994543665344622	1.31513432124693
Porella cordaeana	Plantae	Marchantiophyta	5	108	0.0103716247135687	0.00302311252006932	0.294812511767919	0.0971524747834961
Porella platyphylla	Plantae	Marchantiophyta	2	95	0.00855115789473695	NA	0.544012428700436	NA
Potamogeton alpinus	Plantae	Tracheophyta	19	94	0.00738679685481825	0.00714986530203564	0.0305449096366529	0.162200608249754
Potamogeton gramineus	Plantae	Tracheophyta	17	67	0.00120146270837443	0.00950463401238797	0.159872534013105	0.167820491219251
Potamogeton natans	Plantae	Tracheophyta	19	59	0.0168824748849851	0.00752087834377924	0.0185825622110828	0.172165294688247
Potamogeton perfoliatus	Plantae	Tracheophyta	8	68	0.00975053294945609	0.00499551107507105	0.0921955442282319	0.132357814710265
Potamophylax latipennis	Animalia	Arthropoda	15	64	-0.00394938992695214	0.00707718889228132	-0.00492097176060992	0.120677384214778
Potentilla argentea	Plantae	Tracheophyta	18	68	-0.0026180850347499	0.00299277218218434	-0.133051521540322	0.0692327279105878
Potentilla crantzii	Plantae	Tracheophyta	48	80	0.00261501054088605	0.00522514572876405	-0.172459168382415	0.113787609697993
Potentilla erecta	Plantae	Tracheophyta	34	104	-0.0125959234743177	0.00609025494384441	-0.280262972666807	0.117601520330063
Potentilla verna	Plantae	Tracheophyta	66	102	0.00198180090202836	0.000833630230480245	-0.00086389852519305	0.0239125664689248
Primula acaulis	Plantae	Tracheophyta	16	57	-0.0039177233363719	0.0108991842780099	0.0218032679407856	0.215566789911565
Primula scandinavica	Plantae	Tracheophyta	18	77	-0.00775409177658795	0.00362187555681737	-0.0800210221167733	0.104619855551429
Primula stricta	Plantae	Tracheophyta	4	54	0.0057806478127288	0.0044106019888531	0.138136374518178	0.0662317869035994
Primula veris	Plantae	Tracheophyta	9	68	0.0012895568508709	0.00170550514119194	-0.0173969693451632	0.0412319052614635
Procloeon bifidum	Animalia	Arthropoda	4	56	-0.000830668155800866	0.0139236493212321	0.125634264570477	0.307699175830634
Proteinus brachypterus	Animalia	Arthropoda	2	53	0.0202679245283016	NA	-1.61595636778053	NA
Prunella modularis	Animalia	Chordata	2	52	-0.00808943076923048	NA	-0.233184849840394	NA
Prunella vulgaris	Plantae	Tracheophyta	27	57	-0.00448424161672779	0.00817650383528991	-0.225993203552835	0.11571976657083
Pseudathyrium alpestre	Plantae	Tracheophyta	78	117	0.0027974781359258	0.00324440103896016	-0.107018428639715	0.0895644971834652
Pseudocalliergon trifarium	Plantae	Bryophyta	22	113	0.0106820647864528	0.00528457909246702	0.0459638581207422	0.158538377223736
Pseudocyphellaria citrina	Fungi	Ascomycota	12	73	-0.00656337277976349	0.00545193565720194	-0.114772660121134	0.120622862706983
Pseudoleskeella nervosa	Plantae	Bryophyta	7	105	0.00820293420063393	0.00459259062457364	0.224732858240152	0.130620086930611
Pseudorchis straminea	Plantae	Tracheophyta	9	59	0.00841726695600866	0.0120787791378103	-0.371235191261075	0.236418453468712
Puncturella noachina	Animalia	Mollusca	6	63	0.00154390223089093	0.00168832023143603	0.10295393565442	0.0346544197944445
Pycnoporus cinnabarinus	Fungi	Basidiomycota	11	56	0.00712414066528905	0.0100359182635806	-0.131929828874248	0.255388074780863
Pyrola minor	Plantae	Tracheophyta	45	105	-0.00343218302529503	0.00549296861271465	-0.303711231087547	0.116692635137017
Pyrrhula pyrrhula	Animalia	Chordata	13	49	0.0032976211573585	0.00473664366680521	-0.0335274443853711	0.102510858698289
Racomitrium ericoides	Plantae	Bryophyta	8	73	-0.00179913264049702	0.00664940551215549	-0.238531173029611	0.117177673904076
Racomitrium fasciculare	Plantae	Bryophyta	4	89	0.0072554984881145	0.00857888239802894	0.147907743368842	0.311577597485214
Racomitrium lanuginosum	Plantae	Bryophyta	11	76	0.0136578667158586	0.00703299559855937	0.40887856888318	0.118299655021747
Ranunculus auricomus	Plantae	Tracheophyta	26	56	0.0212662593693083	0.00673954642057347	-0.0944611792126943	0.166089805132565
Ranunculus flammula	Plantae	Tracheophyta	10	52	0.0121327981936304	0.0101353581075975	-0.135423791777577	0.203215050602739
Ranunculus glacialis	Plantae	Tracheophyta	10	58	-0.0147965076569984	0.0101665232992951	0.0568014627932479	0.390721055714745
Ranunculus platanifolius	Plantae	Tracheophyta	24	104	0.0018432086500564	0.00581416313821194	-0.14425230235708	0.126023074380374
Ranunculus propinquus	Plantae	Tracheophyta	52	108	0.00337417467843391	0.00312136994051456	0.0103205630580178	0.0964091766848089
Ranunculus pygmaeus	Plantae	Tracheophyta	11	52	-0.00869853501597422	0.0194293246549669	-0.284505600677038	0.34359458451004
Ranunculus reptans	Plantae	Tracheophyta	27	93	-0.000403763705183597	0.00596652350889141	-0.083116729602764	0.117281906781271
Regulus regulus	Animalia	Chordata	3	66	0.00887552645214049	0.00101256790749993	0.249125611551047	0.0704269252694034
Rhacodiopsis rupestris	Fungi	Ascomycota	7	85	0.0157620906086094	0.0110118877637997	0.485586948158539	0.365522415898207
Rhinanthus groenlandicus	Plantae	Tracheophyta	46	109	-0.000572550934844179	0.00488044713230495	-0.0196895700390539	0.143622645015224
Rhinanthus minor	Plantae	Tracheophyta	39	69	-0.00426706967120224	0.00670835230810531	-0.22544558096244	0.13620677395348
Rhizomnium pseudopunctatum	Plantae	Bryophyta	6	106	0.0155716939859474	0.00994169588222001	0.409356429433192	0.32133207260539
Rhizomnium punctatum	Plantae	Bryophyta	4	61	-0.00867033289215051	0.0176612156328729	0.168680358969712	0.438999806295119
Rhodiola rosea	Plantae	Tracheophyta	33	61	-0.0114028516338579	0.00751212541831568	-0.386214791555327	0.130679753087594
Rhodofomes roseus	Fungi	Basidiomycota	3	62	0.013178462050599	0.0121665037601839	0.539463834009976	0.123422197433903
Rhyacophila nubila	Animalia	Arthropoda	45	56	-0.00487644725527079	0.00665447773329615	0.106598834877024	0.0922776127494779
Rhynchospora alba	Plantae	Tracheophyta	16	66	-0.00350002729931779	0.00694619581720961	-0.0141237336378954	0.143291040723581
Rhytidiadelphus loreus	Plantae	Bryophyta	14	72	-0.00144644494503676	0.00788354530342157	0.103953552811365	0.167293727212091
Rhytidiadelphus triquetrus	Plantae	Bryophyta	5	61	-0.0105965783635714	0.0151930928062983	0.12719394305357	0.324869435181145
Riparia riparia	Animalia	Chordata	6	95	-0.00712865444576752	0.00390332458339618	-0.214115133240286	0.115654348540871
Rosa majalis	Plantae	Tracheophyta	21	58	0.00622928741724988	0.00421484862106408	0.302978600974693	0.0794586098324557
Rosa mollis	Plantae	Tracheophyta	11	81	-0.00366189485483215	0.00730058214081404	-0.104918916939701	0.207056290739038
Rubus nessensis	Plantae	Tracheophyta	4	57	1.59352517982459e-05	0.00324397014604872	-0.0159477036286036	0.085927844692837
Rumex acetosa	Plantae	Tracheophyta	36	104	-0.0143367777490264	0.0063490103475071	-0.270320432122867	0.127648274909265
Rumex crispus	Plantae	Tracheophyta	9	64	0.018045765487735	0.0120158067848871	-0.162930418955396	0.264568862275046
Rumex lapponicus	Plantae	Tracheophyta	22	90	0.0141782402414433	0.00627608003177642	0.349125117350496	0.20360756421414
Rumex obtusifolius	Plantae	Tracheophyta	3	50	0.00138679296703252	0.00784966948672265	0.127801519826706	0.105162273110457
Sabulina stricta	Plantae	Tracheophyta	14	63	0.0106737144574207	0.00938740370363726	-0.0769777665135404	0.181178293003609
Sagina procumbens	Plantae	Tracheophyta	30	54	-0.00493664402715001	0.00819515529048654	-0.149032085800569	0.129101195325396
Sagina saginoides	Plantae	Tracheophyta	22	60	0.00602623910616996	0.0122423222042321	-0.362391575336871	0.227416984139828
Salicornia europaea	Plantae	Tracheophyta	9	53	0.0200965613316191	0.0122032907737359	0.0120789776039357	0.290620215267786
Salix arbuscula	Plantae	Tracheophyta	22	54	-0.000120209942634274	0.00409614478654127	-0.064053662289963	0.0749078680228858
Salix aurita	Plantae	Tracheophyta	34	65	0.00254208536145031	0.00567343191952465	-0.0543800050422453	0.104006268689848
Salix borealis	Plantae	Tracheophyta	38	96	-0.00542685910334045	0.00451811263404294	-0.0969197700534184	0.105762285160723
Salix caprea	Plantae	Tracheophyta	43	70	-0.00412106633159514	0.00604577165393218	-0.201108149802834	0.115138123705101
Salix glauca	Plantae	Tracheophyta	37	74	-0.00465964828783562	0.00749563247378474	-0.23058687103058	0.15654977934627
Salix hastata	Plantae	Tracheophyta	39	78	0.00146668508341235	0.00731890794869872	-0.288414849536108	0.169092108956225
Salix herbacea	Plantae	Tracheophyta	32	105	-0.0180737367904947	0.00724550452076976	-0.382782661307663	0.164372469258911
Salix lanata	Plantae	Tracheophyta	30	58	0.00347449647638058	0.00955041862998909	-0.259719043653859	0.18232881005679
Salix lapponum	Plantae	Tracheophyta	44	59	-0.00644848262573594	0.0068063017027132	-0.243362616293595	0.142884996791517
Salix myrsinifolia	Plantae	Tracheophyta	50	94	0.00419556650551716	0.00440993558888409	-0.169779665016986	0.0937957337656583
Salix myrsinites	Plantae	Tracheophyta	29	66	0.00617429764742111	0.00916276257444039	-0.24168998435123	0.194904197828576
Salix pentandra	Plantae	Tracheophyta	40	64	0.0107541389012576	0.00442810820157068	0.0708052382840904	0.0867398326762689
Salix phylicifolia	Plantae	Tracheophyta	39	67	0.00724945568154045	0.00812708758532052	-0.182345518547505	0.165854473137766
Salix polaris	Plantae	Tracheophyta	11	63	-0.00700507926422394	0.00132312873555757	-0.111111941711406	0.0462547881043338
Salix reticulata	Plantae	Tracheophyta	25	60	-0.0288098087060927	0.010755344964518	-0.309085370636705	0.25104155868452
Salix triandra	Plantae	Tracheophyta	9	51	0.0190536315657278	0.00613948094535954	-0.00565011422518745	0.172799908031727
Sanicula europaea	Plantae	Tracheophyta	9	71	-0.00657113134290882	0.00731441834976005	-0.255939236278793	0.200857494288017
Sanionia uncinata	Plantae	Bryophyta	16	66	0.0053512921156122	0.0118916807581191	0.173269192940815	0.262516158289496
Sarmentypnum exannulatum	Plantae	Bryophyta	9	78	0.0165714853019792	0.0113927244776627	0.544233761843156	0.259772643385398
Sarmentypnum sarmentosum	Plantae	Bryophyta	4	68	0.008703553201606	0.00363652229573642	0.147755001331772	0.192754140834641
Saussurea alpina	Plantae	Tracheophyta	36	61	-0.0266230876957821	0.00765047088627754	-0.420647769194116	0.159741233679
Saxifraga aizoides	Plantae	Tracheophyta	42	117	-0.00586929761594764	0.00495707780484025	-0.265709932464215	0.103774579304333
Saxifraga cespitosa	Plantae	Tracheophyta	13	55	0.0157366529706705	0.0187313723038618	-0.273487944983303	0.314185348379816
Saxifraga cotyledon	Plantae	Tracheophyta	33	55	-0.00320226424160023	0.00487338283644276	-0.311204867746408	0.0811050865511381
Saxifraga oppositifolia	Plantae	Tracheophyta	40	118	0.00130843565657364	0.00455573933837394	-0.0827759492119202	0.0993961544818199
Saxifraga rivularis	Plantae	Tracheophyta	16	62	0.00138846509678494	0.013146329215243	-0.274083940114589	0.251831243844227
Saxifraga tridactylites	Plantae	Tracheophyta	4	67	-0.00596538036594435	0.00476546587832998	-0.137714704844785	0.175802223791453
Scapania aspera	Plantae	Marchantiophyta	4	107	-0.000181076539391532	0.00376272284242827	0.0653770494500772	0.0913163939204721
Scapania curta	Plantae	Marchantiophyta	4	78	0.0029348336112846	0.0084312672036284	1.24476391112998	1.30920111209092
Scapania uliginosa	Plantae	Marchantiophyta	2	61	0.00594376047292939	NA	0.645859056030012	NA
Scapania umbrosa	Plantae	Marchantiophyta	16	99	0.0122563008356268	0.0041011693285436	0.209049939979039	0.107366791971909
Scapania undulata	Plantae	Marchantiophyta	9	111	0.00798946670902905	0.0040522118417107	0.381155850133787	0.089505913431325
Scaphander lignarius	Animalia	Mollusca	4	50	-0.0111747312065347	0.000415645296232007	-0.282249448584768	0.0670379861269733
Scheuchzeria palustris	Plantae	Tracheophyta	24	71	-0.00521377815703258	0.00724885805677928	-0.165805584636927	0.138636651051714
Schistidium maritimum	Plantae	Bryophyta	2	97	0.000195876288659887	NA	0.00738914330756207	NA
Schistidium papillosum	Plantae	Bryophyta	15	96	0.0181339809410093	0.00536830128399975	0.274617885955481	0.167205832588427
Schistochilopsis incisa	Plantae	Marchantiophyta	8	102	0.0180310948935	0.004610214917189	0.456922890032138	0.219230823096789
Schistostega pennata	Plantae	Bryophyta	3	89	0.0151066186911059	0.000177503348057166	0.571125208900848	0.134196294734974
Schljakovianthus quadrilobus	Plantae	Marchantiophyta	4	73	0.0133950743727907	0.0105325348410179	-0.186628882870719	0.537624073985879
Schoenus ferrugineus	Plantae	Tracheophyta	17	71	0.002500715694436	0.00545708976610997	-0.0556463026495295	0.110918684993694
Scirpus sylvaticus	Plantae	Tracheophyta	15	58	0.0133306887574813	0.00640837323420947	0.27488589386884	0.144650623823814
Sciuro-hypnum plumosum	Plantae	Bryophyta	4	61	-0.00562092334811436	0.028049202773664	0.0206200664464579	0.617861792688781
Scolopax rusticola	Animalia	Chordata	2	49	0.00100385714285714	NA	0.0662324724824565	NA
Scorpidium revolvens	Plantae	Bryophyta	7	101	0.011093271465053	0.00730198132703496	0.306001122506503	0.233686150441467
Scorzoneroides autumnalis	Plantae	Tracheophyta	7	79	-0.0037934541083913	0.00585978953686408	-0.339530992877299	0.197016408746598
Scrophularia nodosa	Plantae	Tracheophyta	21	54	0.00240037222289955	0.00782100741484206	-0.158892158246382	0.12936574591264
Scutellaria galericulata	Plantae	Tracheophyta	15	49	0.00635568048706325	0.00918560840911895	0.0517852939759439	0.1320368674091
Sedum anglicum	Plantae	Tracheophyta	6	51	0.00532540994991578	0.00248406725862185	-0.0713996033549501	0.0667750880849134
Sedum annuum	Plantae	Tracheophyta	23	54	-0.00612119367897565	0.00746436762192499	-0.314474732608091	0.102248540695014
Selaginella selaginoides	Plantae	Tracheophyta	37	79	0.00940013250431224	0.00592200326501564	0.0391742068933035	0.116709781786267
Seligeria diversifolia	Plantae	Bryophyta	10	109	0.00156124099257184	0.00673745911650166	0.140173912216389	0.133350977775549
Seligeria recurvata	Plantae	Bryophyta	13	109	0.0032421991308168	0.00404309637794104	0.00780515309766533	0.10413951036149
Sialis lutaria	Animalia	Arthropoda	7	53	0.00165620771330464	0.00128609345232283	0.0221933055226774	0.0236761361841444
Sibbaldia procumbens	Plantae	Tracheophyta	22	60	-0.0358340452645622	0.00946529126837642	-0.378287087755427	0.251219648269693
Sigara distincta	Animalia	Arthropoda	15	49	0.00521107057469953	0.015084521284382	0.0402462412853839	0.205436537933182
Silene acaulis	Plantae	Tracheophyta	28	61	-0.0256310446387691	0.00913850030849685	-0.429592691215244	0.163026130813935
Silene flos-cuculi	Plantae	Tracheophyta	15	68	0.00787623113190909	0.00998550922889911	-0.0893422349828321	0.19232851678121
Silene suecica	Plantae	Tracheophyta	72	119	0.00520506685693014	0.00418302938657587	-0.0586720548514829	0.121008668038683
Silene vulgaris	Plantae	Tracheophyta	15	49	-0.0298052046788375	0.0147534990453755	-0.695155036377396	0.156353834787525
Siphonoperla burmeisteri	Animalia	Arthropoda	40	69	-0.00867408290606194	0.00383255939462643	-0.039709976882133	0.0567306781636064
Siphula ceratites	Fungi	Ascomycota	4	52	0.0249832071825371	0.00559350598244945	-0.189859833554923	0.452373313751633
Sitta europaea	Animalia	Chordata	3	62	0.00550876444043291	0.0110366939222588	0.644821585474806	0.686652670197923
Solanum lycopersicum	Plantae	Tracheophyta	8	79	0.00113656665627222	0.000339352452996934	0.0358702904698931	0.0126639018548411
Somateria mollissima	Animalia	Chordata	8	97	-0.0194749089667361	0.00302502902157034	-0.289929297107165	0.278128470437991
Sonchus arvensis	Plantae	Tracheophyta	13	64	0.0164560880555019	0.00915609455515184	-0.22277431830512	0.177883966960622
Sorex araneus	Animalia	Chordata	6	99	0.0137325074871534	0.0100227153373623	0.620999607363642	0.447851934178063
Sorex minutus	Animalia	Chordata	4	59	0.0101772436065574	0.00760345045664934	-0.184429717685869	0.296578371469385
Sparganium angustifolium	Plantae	Tracheophyta	24	62	0.0120044725330177	0.00777521059835358	-0.0905846100135276	0.175873559472308
Sparganium emersum	Plantae	Tracheophyta	2	64	0.00152671875000015	NA	-0.13433874506364	NA
Sparganium natans	Plantae	Tracheophyta	12	49	0.0289422452409341	0.0131912189744465	0.101985369097151	0.251949331236273
Spergularia marina	Plantae	Tracheophyta	56	113	0.00749649209450474	0.00221697241935969	0.0734013122335886	0.0674036762737719
Sphagnum angustifolium	Plantae	Bryophyta	22	55	-0.00140777316420357	0.00653597791278602	-0.185562990223871	0.104479353182879
Sphagnum balticum	Plantae	Bryophyta	14	51	-0.00509946593917829	0.0115825763575219	-0.134597086656356	0.175488028401475
Sphagnum capillifolium	Plantae	Bryophyta	21	106	-0.00239876660858534	0.00471515209204603	-0.0945383093451072	0.116603041035714
Sphagnum compactum	Plantae	Bryophyta	15	113	0.0135397451544997	0.00441396295662786	0.103700234133461	0.134546231165074
Sphagnum divinum	Plantae	Bryophyta	7	53	-0.00909545148915758	0.00628655590354799	-0.220588111202341	0.156875079997988
Sphagnum fallax	Plantae	Bryophyta	25	51	0.00137975931195726	0.00708616832389809	-0.138648148949748	0.115576328899239
Sphagnum flexuosum	Plantae	Bryophyta	17	82	0.00296735432385696	0.00681963464794676	-0.168959911761387	0.145838198314402
Sphagnum fuscum	Plantae	Bryophyta	18	55	-0.00678793282855049	0.0059729728429347	-0.118500627877984	0.0818565434726441
Sphagnum girgensohnii	Plantae	Bryophyta	18	107	0.00534011239656202	0.00627022470885005	-0.140295722624853	0.130602858640686
Sphagnum isoviitae	Plantae	Bryophyta	32	52	0.000409395384837622	0.00700659216200044	-0.139743951029848	0.104840644807911
Sphagnum lindbergii	Plantae	Bryophyta	18	113	0.00458523350964423	0.00643950618762411	-0.106684750280722	0.161974913315188
Sphagnum papillosum	Plantae	Bryophyta	35	106	0.00326258476985698	0.00389657116513913	-0.0395043143052986	0.0733970850395465
Sphagnum platyphyllum	Plantae	Bryophyta	9	50	0.00119043275038635	0.0162086933043382	-0.0959869110452812	0.290024583488007
Sphagnum riparium	Plantae	Bryophyta	10	110	-0.0058337917137588	0.0051776560300933	-0.232255173785683	0.155334375328434
Sphagnum rubellum	Plantae	Bryophyta	29	55	0.00268305178806488	0.0065285043696532	-0.011717494499417	0.106628352938214
Sphagnum rubiginosum	Plantae	Bryophyta	12	100	0.00689823288365214	0.00520026957499732	-0.0639658630964546	0.168787632686453
Sphagnum russowii	Plantae	Bryophyta	22	112	0.000409844549379255	0.0062003476516006	-0.155470122576618	0.110498530306794
Sphagnum squarrosum	Plantae	Bryophyta	9	52	0.000855420179711463	0.00886275825126258	-0.0331770548231353	0.186986407373832
Sphagnum subnitens	Plantae	Bryophyta	24	55	-0.00332208230592622	0.00831922222825139	-0.123349737716194	0.140203789884213
Sphagnum subsecundum	Plantae	Bryophyta	18	53	-0.00902705357721249	0.00789229060111082	-0.228307566914535	0.141343247440432
Sphagnum tenellum	Plantae	Bryophyta	20	106	0.00646769183559147	0.00392977147600113	0.0925918717774449	0.101157073920754
Sphagnum teres	Plantae	Bryophyta	13	52	0.00924008819702653	0.00978168010797637	-0.157224637182258	0.161764597732577
Sphagnum warnstorfii	Plantae	Bryophyta	19	117	0.0074821050650978	0.00583657465067076	0.0206745866604086	0.161856736032163
Sphenolobus minutus	Plantae	Marchantiophyta	15	100	0.0234520727430176	0.00712496529899124	0.618112499780003	0.207991227949506
Stellaria crassifolia	Plantae	Tracheophyta	9	53	0.00617599048319266	0.0201570510925267	-0.144293068648147	0.353104209043487
Stellaria graminea	Plantae	Tracheophyta	35	58	-0.00573109373785253	0.00596364070286694	-0.238548787981554	0.105864930113245
Stellaria longifolia	Plantae	Tracheophyta	13	55	-0.00529154674877149	0.0116477387903374	-0.36523798928877	0.179980667348886
Stellaria nemorum	Plantae	Tracheophyta	29	65	-0.0135527889767956	0.00743260902491734	-0.41947436900258	0.111832561482327
Stercorarius parasiticus	Animalia	Chordata	2	49	-0.0335963673469392	NA	-0.452563523165246	NA
Stereocaulon vesuvianum	Fungi	Ascomycota	3	53	0.0161411122780238	0.000511182555321946	1.66852493263585	2.63851192387292
Steromphala cineraria	Animalia	Mollusca	21	102	-0.00297175241689358	0.00260371671671553	-0.101278522901412	0.0640369289522402
Struthiopteris spicant	Plantae	Tracheophyta	44	70	0.00330115265249223	0.00538638285074933	-0.0762117425384594	0.108821643734577
Sturnus vulgaris	Animalia	Chordata	4	59	-0.00603564954723122	0.00244143658567794	-0.167637491287946	0.217498957294233
Suaeda maritima	Plantae	Tracheophyta	5	53	0.0248791010322586	0.0132075917551678	0.0432460570606061	0.37552965522197
Succisa pratensis	Plantae	Tracheophyta	39	54	-0.00295813730272447	0.00758599965204436	-0.150237433881285	0.123474279352201
Syntrichia ruralis	Plantae	Bryophyta	8	106	0.00788380625894035	0.00549054653963945	0.323097926550229	0.144158440146555
Tachinus pallipes	Animalia	Arthropoda	3	62	-0.000998493259318268	2.03972676387122e-05	0.216258694939451	0.0375414432393293
Tayloria lingulata	Plantae	Bryophyta	2	70	-0.0131388538383901	NA	-8.95339628566763	NA
Tectura virginea	Animalia	Mollusca	14	102	-0.00290955553445098	0.00301072254085258	-0.0585454148117	0.0671616402520135
Testudinalia testudinalis	Animalia	Mollusca	7	102	-0.00231081897656387	0.0011025493800202	-0.0568050436841059	0.0332364217512318
Tetralophozia setiformis	Plantae	Marchantiophyta	4	115	0.00590361153224775	0.00265577233144634	0.172528427263973	0.0463977585488145
Tetrao urogallus	Animalia	Chordata	5	104	-0.00790707987162092	0.00435683793925859	-0.263179630624846	0.0877385855755039
Tetraplodon mnioides	Plantae	Bryophyta	8	110	0.0189515989531188	0.00638758793943197	0.150448045656773	0.382720312280204
Thalictrum alpinum	Plantae	Tracheophyta	36	112	-0.00480293792991295	0.00605978933990853	-0.217755925410744	0.140233203297513
Thalictrum flavum	Plantae	Tracheophyta	22	60	-0.00588074249381317	0.00710208344796293	-0.05637962322975	0.136209031456309
Timmia bavarica	Plantae	Bryophyta	2	67	-0.00550805970149255	NA	-0.83211263430901	NA
Tofieldia pusilla	Plantae	Tracheophyta	37	106	-0.015823129881396	0.00546109493655747	-0.173892825547243	0.124573831091942
Tortella tortuosa	Plantae	Bryophyta	25	70	0.00701976117801995	0.00719426293037114	0.314666643970402	0.140505636912034
Tortula subulata	Plantae	Bryophyta	3	98	0.00177992111076007	5.50696326500558e-05	0.0707125097653382	0.00511962644766142
Trichophorum cespitosum	Plantae	Tracheophyta	36	104	-0.00169468603409949	0.00539287342445874	-0.157710644152767	0.118468026694265
Triglochin palustris	Plantae	Tracheophyta	30	55	0.0124040565011499	0.0066109113924983	-0.0314207839715246	0.107225206087831
Trilophozia quinquedentata	Plantae	Marchantiophyta	14	108	0.019557073671968	0.00593917979179453	0.45839898300808	0.148779070128698
Tripleurospermum subpolare	Plantae	Tracheophyta	22	71	-0.00363786068077723	0.00607815761417919	-0.13591372845534	0.199761894164539
Tritia incrassata	Animalia	Mollusca	4	102	-0.00211361719294377	0.000161706772085378	-0.0499470643596026	0.0103964144106451
Trollius europaeus	Plantae	Tracheophyta	11	54	0.00990392243837857	0.010608514343041	-0.10092493138914	0.210333856728027
Turdus iliacus	Animalia	Chordata	4	107	-0.0176841969285177	0.00958312446906207	-0.404032205531154	0.297175461932922
Turdus philomelos	Animalia	Chordata	2	96	-0.00742388541666663	NA	-0.335122100313482	NA
Turdus pilaris	Animalia	Chordata	13	95	-0.00778117619283836	0.00195112136542829	-0.136326627679011	0.121321824112328
Turritella communis	Animalia	Mollusca	10	86	-0.00173115426448712	0.00139264738386522	-0.0534513042337395	0.0334996411702743
Udea lutealis	Animalia	Arthropoda	5	69	-0.0120659576600272	0.00532068775897173	-0.0663740700690878	0.181306909247193
Ulmus glabra	Plantae	Tracheophyta	36	60	0.00261520202873635	0.00487830099004365	-0.064701542726782	0.100923354752267
Ulota drummondii	Plantae	Bryophyta	4	99	0.00789290883035509	0.00230285785623302	0.214382042421927	0.0410367623267461
Ulota phyllantha	Plantae	Bryophyta	2	101	0.00200653465346551	NA	0.132267553081599	NA
Uria aalge	Animalia	Chordata	2	98	-0.0094762653061224	NA	-0.76367799283956	NA
Usnea dasypoga	Fungi	Ascomycota	14	72	0.00597383862238776	0.00627551009607064	-0.0867431355551263	0.147426977321532
Utricularia intermedia	Plantae	Tracheophyta	17	64	0.0139581794817033	0.00524071182856876	0.151824863558133	0.109143985085516
Utricularia minor	Plantae	Tracheophyta	11	61	0.0252107909147055	0.0114413407362438	0.163295412866465	0.242960245332825
Utricularia vulgaris	Plantae	Tracheophyta	5	63	0.00680754198805875	0.0188426318712722	-0.466641180630818	0.346748399335562
Vaccinium microcarpum	Plantae	Tracheophyta	65	101	0.00502640942716858	0.00432681634628436	-0.0467017468998289	0.112998857152752
Vaccinium myrtillus	Plantae	Tracheophyta	31	104	-0.0174803291943233	0.00718810111240928	-0.342097873931405	0.143337603585425
Vaccinium oxycoccos	Plantae	Tracheophyta	58	116	0.00164178951639785	0.00275162507451051	0.0122445988495674	0.0806767660251315
Vaccinium uliginosum	Plantae	Tracheophyta	31	104	-0.0203614407230756	0.00724657039110292	-0.299468803895611	0.146665823393463
Valeriana excelsa	Plantae	Tracheophyta	76	117	0.00407813645775533	0.00290254216117495	-0.114182096021475	0.0830932133735721
Veronica alpina	Plantae	Tracheophyta	29	67	-0.0175190108410054	0.00933425467189622	-0.316302261966328	0.172693535554814
Veronica arvensis	Plantae	Tracheophyta	7	65	0.0011585875043148	0.004601766595347	0.124807567664651	0.138318443622757
Veronica beccabunga	Plantae	Tracheophyta	12	58	-0.000361059600971266	0.00270891151163197	0.0419099233626611	0.0601952382589645
Veronica fruticans	Plantae	Tracheophyta	20	63	-0.0122800919478788	0.0108877743847123	-0.403424025764059	0.201596057780545
Veronica scutellata	Plantae	Tracheophyta	14	60	0.00246881136939636	0.00650784101798299	-0.0673574468288567	0.112836723436888
Veronica serpyllifolia	Plantae	Tracheophyta	26	53	-0.0276563359602434	0.00835391286330192	-0.288111534486105	0.148166868891225
Viburnum opulus	Plantae	Tracheophyta	21	58	-0.00586318256043424	0.00680337947538586	-0.168479085132777	0.143927290972855
Vicia sepium	Plantae	Tracheophyta	33	51	-0.00529479518467396	0.00787405193161311	-0.29490440934808	0.115954844088968
Vicia sylvatica	Plantae	Tracheophyta	34	55	0.00334821457005625	0.00618349074403415	-0.178124494339736	0.108121809846982
Viola biflora	Plantae	Tracheophyta	34	106	-0.0133768695132941	0.00631988453203462	-0.220827421360174	0.130328599976293
Viola canina	Plantae	Tracheophyta	49	80	0.00813478981368953	0.00412600204720376	-0.078496976864961	0.0966911765055545
Viola epipsila	Plantae	Tracheophyta	8	56	-0.0069394256559995	0.0113166917137638	-0.427883647190836	0.199442367226358
Viola mirabilis	Plantae	Tracheophyta	28	70	-0.00352170260690381	0.00584657335812613	-0.175879912065337	0.112668245055414
Viola palustris	Plantae	Tracheophyta	38	111	-0.0153022978089505	0.00580518671802867	-0.258914526398073	0.116174747967477
Viola riviniana	Plantae	Tracheophyta	50	83	0.00605538768620023	0.00398167854425702	-0.223160742758556	0.0943055679512761
Volvopluteus gloiocephalus	Fungi	Basidiomycota	2	66	0.0122961338735813	NA	0.479599837290823	NA
Woodsia alpina	Plantae	Tracheophyta	20	62	-0.0090512138797058	0.00887468946655703	0.0423633421504983	0.157102713923363
Woodsia ilvensis	Plantae	Tracheophyta	28	66	0.00136241812343739	0.00539644739152039	-0.201670342250282	0.101593845571127
Xanthorhoe decoloraria	Animalia	Arthropoda	6	58	-0.0163421702168309	0.0196229224592404	-0.605759479735704	0.290158395933343
